# Supplementary material for: Genetic Characterization of SWEET Genes in Coconut Palm
Source: Plants (Basel). 2025 Feb 23;14(5):686. doi: 10.3390/plants14050686 (PMC11901570; doi:10.3390/plants14050686)
Supplement: Supplementary file 1 [file plants-14-00686-s001.zip]

Archive with 2 entries (2 files):
- Table S1 SWEET genes in 15 species.xlsx
- Table S2 Primers used for vectors construction of CnSWEETs.xlsx
