# Supplementary material for: Genetic Characterization of SWEET Genes in Coconut Palm
Source: Plants (Basel). 2025 Feb 23;14(5):686. doi: 10.3390/plants14050686 (PMC11901570; doi:10.3390/plants14050686)
Supplement: Supplementary file 1 [file plants-14-00686-s001.zip › Table S1 SWEET genes in 15 species.xlsx]

## Sheet: SWEETs
Table S1 SWEET genes indentified in fifteen plant species.								Clade I	Clade II	Clade III	Clade IV
								I	II	III	IV
Species	Acronym	Family	SWEET protein ID	SWEET sub class			Osa	7	8	5	1	15
Amborella trichopoda	Atr	Amborellaceae	XP_006858415.1	Clade I			Bdi	6	4	6	1	14
Amborella trichopoda	Atr	Amborellaceae	XP_011627469.1	Clade III			Aco	4	6	6	2	13
Amborella trichopoda	Atr	Amborellaceae	XP_006852648.1	Clade I			Mac	5	7	11	3	12
Amborella trichopoda	Atr	Amborellaceae	XP_006847354.2	Clade I			Cnu	8	3	4	1	11
Amborella trichopoda	Atr	Amborellaceae	XP_020523141.1	Clade II			Pda	6	6	2	2	10
Amborella trichopoda	Atr	Amborellaceae	XP_006844949.1	Clade II			Egu	7	6	4	2	9
Amborella trichopoda	Atr	Amborellaceae	XP_006844581.1	Clade III			Dal	6	5	8	3	8
Amborella trichopoda	Atr	Amborellaceae	XP_011623118.1	Clade I			Ath	3	5	7	2	7
Amborella trichopoda	Atr	Amborellaceae	XP_011621902.1	Clade IV			Csi	4	5	5	3	6
Ananas comosus	Aco	Bromeliaceae	Aco011302.1	Clade I			Mdo	12	7	9	1	5
Ananas comosus	Aco	Bromeliaceae	Aco002476.1	Clade IV			Vvi	4	4	5	3	4
Ananas comosus	Aco	Bromeliaceae	Aco004463.1	Clade II			Stu	11	6	15	3	3
Ananas comosus	Aco	Bromeliaceae	Aco004628.1	Clade III			Dca	7	7	15	3	2
Ananas comosus	Aco	Bromeliaceae	Aco010708.1	Clade I			Atr	4	2	2	1	1
Ananas comosus	Aco	Bromeliaceae	Aco016418.1	Clade II
Ananas comosus	Aco	Bromeliaceae	Aco005793.1	Clade II
Ananas comosus	Aco	Bromeliaceae	Aco016508.1	Clade I
Ananas comosus	Aco	Bromeliaceae	Aco006346.1	Clade I				Clade I	Clade II	Clade III	Clade IV
Ananas comosus	Aco	Bromeliaceae	Aco006347.1	Clade IV			Osa	7	8	5	1	15
Ananas comosus	Aco	Bromeliaceae	Aco006155.1	Clade II			Osa	7	8	5	1	15
Ananas comosus	Aco	Bromeliaceae	Aco006156.1	Clade II			Bdi	6	4	6	1	14
Ananas comosus	Aco	Bromeliaceae	Aco006158.1	Clade II			Bdi	6	4	6	1	14
Ananas comosus	Aco	Bromeliaceae	Aco003627.1	Clade III			Aco	4	6	6	2	13
Ananas comosus	Aco	Bromeliaceae	Aco001900.1	Clade III			Aco	4	6	6	2	13
Ananas comosus	Aco	Bromeliaceae	Aco019048.1	Clade III			Mac	5	7	11	3	12
Ananas comosus	Aco	Bromeliaceae	Aco016039.1	Clade III			Mac	5	7	11	3	12
Ananas comosus	Aco	Bromeliaceae	Aco017831.1	Clade III			Pda	6	6	2	2	11
Arabidopsis thaliana	Ath	Brassicaceae	AT1G21460.1	Clade I	AtSWEET1		Pda	6	6	2	2	11
Arabidopsis thaliana	Ath	Brassicaceae	AT3G14770.1	Clade I	AtSWEET2		Cnu	8	3	4	1	10
Arabidopsis thaliana	Ath	Brassicaceae	AT5G53190.1	Clade I	AtSWEET3		Cnu	8	3	4	1	10
Arabidopsis thaliana	Ath	Brassicaceae	AT3G28007.1	Clade II	AtSWEET4		Egu	7	6	4	2	9
Arabidopsis thaliana	Ath	Brassicaceae	AT5G62850.1	Clade II	AtSWEET5		Egu	7	6	4	2	9
Arabidopsis thaliana	Ath	Brassicaceae	AT1G66770.1	Clade II	AtSWEET6		Dal	6	5	8	3	8
Arabidopsis thaliana	Ath	Brassicaceae	AT4G10850.1	Clade II	AtSWEET7		Dal	6	5	8	3	8
Arabidopsis thaliana	Ath	Brassicaceae	AT5G40260.1	Clade II	AtSWEET8		Ath	3	5	7	2	7
Arabidopsis thaliana	Ath	Brassicaceae	AT2G39060.1	Clade III	AtSWEET9		Ath	3	5	7	2	7
Arabidopsis thaliana	Ath	Brassicaceae	AT5G50790.1	Clade III	AtSWEET10		Csi	4	5	5	3	6
Arabidopsis thaliana	Ath	Brassicaceae	AT3G48740.1	Clade III	AtSWEET11		Csi	4	5	5	3	6
Arabidopsis thaliana	Ath	Brassicaceae	AT5G23660.1	Clade III	AtSWEET12		Mdo	12	7	9	1	5
Arabidopsis thaliana	Ath	Brassicaceae	AT5G50800.1	Clade III	AtSWEET13		Mdo	12	7	9	1	5
Arabidopsis thaliana	Ath	Brassicaceae	AT4G25010.1	Clade III	AtSWEET14		Vvi	4	4	5	3	4
Arabidopsis thaliana	Ath	Brassicaceae	AT5G13170.1	Clade III	AtSWEET15		Vvi	4	4	5	3	4
Arabidopsis thaliana	Ath	Brassicaceae	AT3G16690.1	Clade IV	AtSWEET16		Stu	11	6	15	3	3
Arabidopsis thaliana	Ath	Brassicaceae	AT4G15920.1	Clade IV	AtSWEET17		Stu	11	6	15	3	3
Brachypodium distachyon	Bdi	Poaceae	Bradi1g32920.1.p	Clade II			Dca	7	7	15	3	2
Brachypodium distachyon	Bdi	Poaceae	Bradi1g62570.1.p	Clade III			Dca	7	7	15	3	2
Brachypodium distachyon	Bdi	Poaceae	Bradi2g11920.1.p	Clade IV			Atr	4	2	2	1	1
Brachypodium distachyon	Bdi	Poaceae	Bradi2g20931.1.p	Clade I			Atr	4	2	2	1	1
Brachypodium distachyon	Bdi	Poaceae	Bradi2g24850.1.p	Clade I
Brachypodium distachyon	Bdi	Poaceae	Bradi2g32230.1.p	Clade I
Brachypodium distachyon	Bdi	Poaceae	Bradi2g40537.1.p	Clade I
Brachypodium distachyon	Bdi	Poaceae	Bradi2g42990.1.p	Clade II
Brachypodium distachyon	Bdi	Poaceae	Bradi2g47540.1.p	Clade I
Brachypodium distachyon	Bdi	Poaceae	Bradi2g56890.1.p	Clade I
Brachypodium distachyon	Bdi	Poaceae	Bradi3g10270.1.p	Clade II
Brachypodium distachyon	Bdi	Poaceae	Bradi3g41410.1.p	Clade III
Brachypodium distachyon	Bdi	Poaceae	Bradi3g44260.1.p	Clade III
Brachypodium distachyon	Bdi	Poaceae	Bradi4g07570.1.p	Clade III
Brachypodium distachyon	Bdi	Poaceae	Bradi4g18350.1.p	Clade III
Brachypodium distachyon	Bdi	Poaceae	Bradi4g19730.1.p	Clade II
Brachypodium distachyon	Bdi	Poaceae	Bradi4g34780.1.p	Clade III
Cocos nucifera	Cnu	Arecaceae	AZ05G0120600.1	Clade I	CnSWEET1A
Cocos nucifera	Cnu	Arecaceae	AZ07G0155080.1	Clade I	CnSWEET1B
Cocos nucifera	Cnu	Arecaceae	AZ01G0020530.1	Clade I	CnSWEET2A
Cocos nucifera	Cnu	Arecaceae	AZ03G0058290.1	Clade I	CnSWEET2B
Cocos nucifera	Cnu	Arecaceae	AZ04G0088790.1	Clade I	CnSWEET2C
Cocos nucifera	Cnu	Arecaceae	AZ08G0168560.1	Clade I	CnSWEET2D
Cocos nucifera	Cnu	Arecaceae	AZ01G0022490.1	Clade I	CnSWEET3A
Cocos nucifera	Cnu	Arecaceae	AZ04G0091570.1	Clade I	CnSWEET3B
Cocos nucifera	Cnu	Arecaceae	AZ03G0056740.1	Clade II	CnSWEET4
Cocos nucifera	Cnu	Arecaceae	AZ08G0167600.1	Clade II	CnSWEET5
Cocos nucifera	Cnu	Arecaceae	AZ03G0050360.1	Clade II	CnSWEET7
Cocos nucifera	Cnu	Arecaceae	AZ06G0135110.1	Clade III	CnSWEET9
Cocos nucifera	Cnu	Arecaceae	AZ07G0157570.1	Clade III	CnSWEET11
Cocos nucifera	Cnu	Arecaceae	AZ01G0014460.1	Clade III	CnSWEET13
Cocos nucifera	Cnu	Arecaceae	AZ12G0222260.1	Clade III	CnSWEET15
Cocos nucifera	Cnu	Arecaceae	AZ06G0136360.1	Clade IV	CnSWEET16
Citrus sinensis	Csi	Rutaceae	orange1.1g036251m	Clade III
Citrus sinensis	Csi	Rutaceae	orange1.1g025686m	Clade I
Citrus sinensis	Csi	Rutaceae	orange1.1g025761m	Clade III
Citrus sinensis	Csi	Rutaceae	orange1.1g024679m	Clade I
Citrus sinensis	Csi	Rutaceae	orange1.1g044881m	Clade II
Citrus sinensis	Csi	Rutaceae	orange1.1g026722m	Clade IV
Citrus sinensis	Csi	Rutaceae	orange1.1g028709m	Clade II
Citrus sinensis	Csi	Rutaceae	orange1.1g042988m	Clade II
Citrus sinensis	Csi	Rutaceae	orange1.1g037762m	Clade II
Citrus sinensis	Csi	Rutaceae	orange1.1g043313m	Clade II
Citrus sinensis	Csi	Rutaceae	orange1.1g020739m	Clade III
Citrus sinensis	Csi	Rutaceae	orange1.1g047365m	Clade III
Citrus sinensis	Csi	Rutaceae	orange1.1g042197m	Clade I
Citrus sinensis	Csi	Rutaceae	orange1.1g022823m	Clade I
Citrus sinensis	Csi	Rutaceae	orange1.1g042377m	Clade III
Citrus sinensis	Csi	Rutaceae	orange1.1g021755m	Clade IV
Citrus sinensis	Csi	Rutaceae	orange1.1g039851m	Clade IV
Dioscorea alata	Dal	Dioscoreaceae	Dioal.10G008300.1.p	Clade III
Dioscorea alata	Dal	Dioscoreaceae	Dioal.12G013900.1.p	Clade IV
Dioscorea alata	Dal	Dioscoreaceae	Dioal.12G021300.1.p	Clade III
Dioscorea alata	Dal	Dioscoreaceae	Dioal.14G077000.1.p	Clade I
Dioscorea alata	Dal	Dioscoreaceae	Dioal.14G095700.1.p	Clade III
Dioscorea alata	Dal	Dioscoreaceae	Dioal.14G096500.1.p	Clade III
Dioscorea alata	Dal	Dioscoreaceae	Dioal.14G096700.1.p	Clade III
Dioscorea alata	Dal	Dioscoreaceae	Dioal.14G096900.1.p	Clade III
Dioscorea alata	Dal	Dioscoreaceae	Dioal.17G060300.1.p	Clade II
Dioscorea alata	Dal	Dioscoreaceae	Dioal.17G070800.1.p	Clade I
Dioscorea alata	Dal	Dioscoreaceae	Dioal.17G082400.1.p	Clade I
Dioscorea alata	Dal	Dioscoreaceae	Dioal.20G030400.1.p	Clade II
Dioscorea alata	Dal	Dioscoreaceae	Dioal.20G030600.1.p	Clade II
Dioscorea alata	Dal	Dioscoreaceae	Dioal.20G033400.1.p	Clade II
Dioscorea alata	Dal	Dioscoreaceae	Dioal.20G071700.1.p	Clade II
Dioscorea alata	Dal	Dioscoreaceae	Dioal.04G029400.1.p	Clade I
Dioscorea alata	Dal	Dioscoreaceae	Dioal.04G122100.1.p	Clade III
Dioscorea alata	Dal	Dioscoreaceae	Dioal.05G115000.1.p	Clade I
Dioscorea alata	Dal	Dioscoreaceae	Dioal.05G126000.1.p	Clade I
Dioscorea alata	Dal	Dioscoreaceae	Dioal.05G172500.1.p	Clade III
Dioscorea alata	Dal	Dioscoreaceae	Dioal.07G027800.1.p	Clade IV
Dioscorea alata	Dal	Dioscoreaceae	Dioal.07G076600.1.p	Clade IV
Daucus carota	Dca	Daucinae	DCAR_101141.mRNA	Clade I
Daucus carota	Dca	Daucinae	DCAR_102198.mRNA	Clade IV
Daucus carota	Dca	Daucinae	DCAR_104217.mRNA	Clade I
Daucus carota	Dca	Daucinae	DCAR_207334.mRNA	Clade II
Daucus carota	Dca	Daucinae	DCAR_208475.mRNA	Clade III
Daucus carota	Dca	Daucinae	DCAR_208951.mRNA	Clade I
Daucus carota	Dca	Daucinae	DCAR_311046.mRNA	Clade II
Daucus carota	Dca	Daucinae	DCAR_311558.mRNA	Clade II
Daucus carota	Dca	Daucinae	DCAR_311659.mRNA	Clade I
Daucus carota	Dca	Daucinae	DCAR_312077.mRNA	Clade I
Daucus carota	Dca	Daucinae	DCAR_312928.mRNA	Clade II
Daucus carota	Dca	Daucinae	DCAR_314073.mRNA	Clade III
Daucus carota	Dca	Daucinae	DCAR_314074.mRNA	Clade III
Daucus carota	Dca	Daucinae	DCAR_416521.mRNA	Clade I
Daucus carota	Dca	Daucinae	DCAR_417157.mRNA	Clade III
Daucus carota	Dca	Daucinae	DCAR_518722.mRNA	Clade III
Daucus carota	Dca	Daucinae	DCAR_518723.mRNA	Clade III
Daucus carota	Dca	Daucinae	DCAR_518847.mRNA	Clade II
Daucus carota	Dca	Daucinae	DCAR_520996.mRNA	Clade III
Daucus carota	Dca	Daucinae	DCAR_522439.mRNA	Clade I
Daucus carota	Dca	Daucinae	DCAR_624017.mRNA	Clade IV
Daucus carota	Dca	Daucinae	DCAR_624574.mRNA	Clade III
Daucus carota	Dca	Daucinae	DCAR_624575.mRNA	Clade III
Daucus carota	Dca	Daucinae	DCAR_726836.mRNA	Clade II
Daucus carota	Dca	Daucinae	DCAR_728320.mRNA	Clade III
Daucus carota	Dca	Daucinae	DCAR_730122.mRNA	Clade III
Daucus carota	Dca	Daucinae	DCAR_730123.mRNA	Clade III
Daucus carota	Dca	Daucinae	DCAR_730124.mRNA	Clade III
Daucus carota	Dca	Daucinae	DCAR_730129.mRNA	Clade III
Daucus carota	Dca	Daucinae	DCAR_730176.mRNA	Clade III
Daucus carota	Dca	Daucinae	DCAR_934517.mRNA	Clade II
Daucus carota	Dca	Daucinae	DCAR_935441.mRNA	Clade IV
Elaeis guineensis	Egu	Arecaceae	XP_010912409.1	Clade II
Elaeis guineensis	Egu	Arecaceae	XP_010927277.1	Clade II
Elaeis guineensis	Egu	Arecaceae	XP_010922652.1	Clade I
Elaeis guineensis	Egu	Arecaceae	XP_010911638.1	Clade I
Elaeis guineensis	Egu	Arecaceae	XP_010915676.1	Clade I
Elaeis guineensis	Egu	Arecaceae	XP_010915992.1	Clade II
Elaeis guineensis	Egu	Arecaceae	XP_010916112.1	Clade I
Elaeis guineensis	Egu	Arecaceae	XP_010921651.2	Clade IV
Elaeis guineensis	Egu	Arecaceae	XP_019706089.1	Clade IV
Elaeis guineensis	Egu	Arecaceae	XP_010921840.1	Clade III
Elaeis guineensis	Egu	Arecaceae	XP_010921715.1	Clade I
Elaeis guineensis	Egu	Arecaceae	XP_010924221.1	Clade II
Elaeis guineensis	Egu	Arecaceae	XP_010925760.1	Clade I
Elaeis guineensis	Egu	Arecaceae	XP_010925963.1	Clade II
Elaeis guineensis	Egu	Arecaceae	XP_010926192.1	Clade I
Elaeis guineensis	Egu	Arecaceae	XP_010926783.1	Clade III
Elaeis guineensis	Egu	Arecaceae	XP_010929602.1	Clade III
Elaeis guineensis	Egu	Arecaceae	XP_010940205.1	Clade II
Elaeis guineensis	Egu	Arecaceae	XP_010943754.1	Clade III
Malus domestica	Mdo	Rosaceae	MD01G1215700	Clade I
Malus domestica	Mdo	Rosaceae	MD03G1250600	Clade I
Malus domestica	Mdo	Rosaceae	MD04G1236000	Clade III
Malus domestica	Mdo	Rosaceae	MD05G1012200	Clade I
Malus domestica	Mdo	Rosaceae	MD05G1293100	Clade I
Malus domestica	Mdo	Rosaceae	MD05G1293200	Clade I
Malus domestica	Mdo	Rosaceae	MD05G1293300	Clade I
Malus domestica	Mdo	Rosaceae	MD06G1112000	Clade II
Malus domestica	Mdo	Rosaceae	MD06G1136500	Clade III
Malus domestica	Mdo	Rosaceae	MD06G1136600	Clade III
Malus domestica	Mdo	Rosaceae	MD06G1176800	Clade II
Malus domestica	Mdo	Rosaceae	MD09G1175800	Clade II
Malus domestica	Mdo	Rosaceae	MD10G1012200	Clade I
Malus domestica	Mdo	Rosaceae	MD10G1013100	Clade I
Malus domestica	Mdo	Rosaceae	MD10G1269100	Clade I
Malus domestica	Mdo	Rosaceae	MD10G1269300	Clade I
Malus domestica	Mdo	Rosaceae	MD10G1269400	Clade I
Malus domestica	Mdo	Rosaceae	MD11G1270800	Clade I
Malus domestica	Mdo	Rosaceae	MD11G1299200	Clade III
Malus domestica	Mdo	Rosaceae	MD12G1255000	Clade III
Malus domestica	Mdo	Rosaceae	MD13G1124300	Clade III
Malus domestica	Mdo	Rosaceae	MD13G1166800	Clade IV
Malus domestica	Mdo	Rosaceae	MD14G1079800	Clade II
Malus domestica	Mdo	Rosaceae	MD14G1133400	Clade II
Malus domestica	Mdo	Rosaceae	MD14G1151300	Clade III
Malus domestica	Mdo	Rosaceae	MD14G1151400	Clade III
Malus domestica	Mdo	Rosaceae	MD14G1183000	Clade II
Malus domestica	Mdo	Rosaceae	MD16G1125300	Clade III
Malus domestica	Mdo	Rosaceae	MD17G1035200	Clade II
Musa acuminata	Mac	Musaceae	GSMUA_Achr1P12680_001	Clade I
Musa acuminata	Mac	Musaceae	GSMUA_Achr1P25290_001	Clade I
Musa acuminata	Mac	Musaceae	GSMUA_Achr10P11880_001	Clade III
Musa acuminata	Mac	Musaceae	GSMUA_Achr10P20300_001	Clade II
Musa acuminata	Mac	Musaceae	GSMUA_Achr10P22330_001	Clade II
Musa acuminata	Mac	Musaceae	GSMUA_Achr11P05500_001	Clade IV
Musa acuminata	Mac	Musaceae	GSMUA_Achr11P09020_001	Clade I
Musa acuminata	Mac	Musaceae	GSMUA_Achr11P15500_001	Clade III
Musa acuminata	Mac	Musaceae	GSMUA_Achr3P08120_001	Clade IV
Musa acuminata	Mac	Musaceae	GSMUA_Achr3P08960_001	Clade III
Musa acuminata	Mac	Musaceae	GSMUA_Achr3P18700_001	Clade III
Musa acuminata	Mac	Musaceae	GSMUA_Achr3P32170_001	Clade II
Musa acuminata	Mac	Musaceae	GSMUA_Achr4P09090_001	Clade II
Musa acuminata	Mac	Musaceae	GSMUA_Achr5P01260_001	Clade I
Musa acuminata	Mac	Musaceae	GSMUA_Achr6P07950_001	Clade III
Musa acuminata	Mac	Musaceae	GSMUA_Achr6P09170_001	Clade I
Musa acuminata	Mac	Musaceae	GSMUA_Achr6P09180_001	Clade II
Musa acuminata	Mac	Musaceae	GSMUA_Achr6P23850_001	Clade III
Musa acuminata	Mac	Musaceae	GSMUA_Achr7P14690_001	Clade II
Musa acuminata	Mac	Musaceae	GSMUA_Achr8P00620_001	Clade III
Musa acuminata	Mac	Musaceae	GSMUA_Achr8P09230_001	Clade III
Musa acuminata	Mac	Musaceae	GSMUA_Achr8P10260_001	Clade IV
Musa acuminata	Mac	Musaceae	GSMUA_Achr8P25010_001	Clade II
Musa acuminata	Mac	Musaceae	GSMUA_Achr9P17640_001	Clade III
Musa acuminata	Mac	Musaceae	GSMUA_AchrUn_randomP01030_001	Clade III
Musa acuminata	Mac	Musaceae	GSMUA_AchrUn_randomP01040_001	Clade III
Oryza sativa	Osa	Poaceae	LOC_Os01g12130.1	Clade I
Oryza sativa	Osa	Poaceae	LOC_Os01g36070.1	Clade I
Oryza sativa	Osa	Poaceae	LOC_Os01g40960.1	Clade I
Oryza sativa	Osa	Poaceae	LOC_Os01g42090.1	Clade II
Oryza sativa	Osa	Poaceae	LOC_Os01g42110.1	Clade II
Oryza sativa	Osa	Poaceae	LOC_Os01g50460.1	Clade I
Oryza sativa	Osa	Poaceae	LOC_Os01g65880.1	Clade I
Oryza sativa	Osa	Poaceae	LOC_Os11g31190.1	Clade III
Oryza sativa	Osa	Poaceae	LOC_Os12g07860.1	Clade II
Oryza sativa	Osa	Poaceae	LOC_Os12g29220.1	Clade III
Oryza sativa	Osa	Poaceae	LOC_Os02g19820.1	Clade II
Oryza sativa	Osa	Poaceae	LOC_Os02g30910.1	Clade III
Oryza sativa	Osa	Poaceae	LOC_Os03g22200.1	Clade IV
Oryza sativa	Osa	Poaceae	LOC_Os03g22590.1	Clade III
Oryza sativa	Osa	Poaceae	LOC_Os05g12320.1	Clade I
Oryza sativa	Osa	Poaceae	LOC_Os05g35140.1	Clade I
Oryza sativa	Osa	Poaceae	LOC_Os05g51090.1	Clade II
Oryza sativa	Osa	Poaceae	LOC_Os08g42350.1	Clade III
Oryza sativa	Osa	Poaceae	LOC_Os09g08030.1	Clade II
Oryza sativa	Osa	Poaceae	LOC_Os09g08270.1	Clade II
Oryza sativa	Osa	Poaceae	LOC_Os09g08440.1	Clade II
Phoenix dactylifera	Pda	Arecaceae	XP_008808693.1	Clade II
Phoenix dactylifera	Pda	Arecaceae	XP_008779964.1	Clade I
Phoenix dactylifera	Pda	Arecaceae	XP_008783153.1	Clade II
Phoenix dactylifera	Pda	Arecaceae	XP_008783960.2	Clade I
Phoenix dactylifera	Pda	Arecaceae	XP_008784373.1	Clade I
Phoenix dactylifera	Pda	Arecaceae	XP_017697419.1	Clade IV
Phoenix dactylifera	Pda	Arecaceae	XP_017697409.1	Clade IV
Phoenix dactylifera	Pda	Arecaceae	XP_008787980.1	Clade II
Phoenix dactylifera	Pda	Arecaceae	XP_008791098.1	Clade III
Phoenix dactylifera	Pda	Arecaceae	XP_008792820.1	Clade I
Phoenix dactylifera	Pda	Arecaceae	XP_008800934.1	Clade II
Phoenix dactylifera	Pda	Arecaceae	XP_008801997.1	Clade II
Phoenix dactylifera	Pda	Arecaceae	XP_008802109.1	Clade III
Phoenix dactylifera	Pda	Arecaceae	XP_008810889.2	Clade I
Phoenix dactylifera	Pda	Arecaceae	XP_017702522.1	Clade I
Phoenix dactylifera	Pda	Arecaceae	XP_008777044.1	Clade II
Solanum tuberosum	Stu	Solanoideae	Soltu.DM.01G039590.1	Clade IV
Solanum tuberosum	Stu	Solanoideae	Soltu.DM.01G039600.1	Clade IV
Solanum tuberosum	Stu	Solanoideae	Soltu.DM.01G039610.1	Clade IV
Solanum tuberosum	Stu	Solanoideae	Soltu.DM.02G014590.1	Clade I
Solanum tuberosum	Stu	Solanoideae	Soltu.DM.02G032820.1	Clade II
Solanum tuberosum	Stu	Solanoideae	Soltu.DM.03G000980.1	Clade I
Solanum tuberosum	Stu	Solanoideae	Soltu.DM.03G019570.1	Clade III
Solanum tuberosum	Stu	Solanoideae	Soltu.DM.03G020020.1	Clade III
Solanum tuberosum	Stu	Solanoideae	Soltu.DM.03G020030.1	Clade III
Solanum tuberosum	Stu	Solanoideae	Soltu.DM.03G020050.1	Clade III
Solanum tuberosum	Stu	Solanoideae	Soltu.DM.03G020060.1	Clade III
Solanum tuberosum	Stu	Solanoideae	Soltu.DM.03G020070.1	Clade III
Solanum tuberosum	Stu	Solanoideae	Soltu.DM.03G020080.1	Clade III
Solanum tuberosum	Stu	Solanoideae	Soltu.DM.03G020090.1	Clade III
Solanum tuberosum	Stu	Solanoideae	Soltu.DM.03G020100.1	Clade III
Solanum tuberosum	Stu	Solanoideae	Soltu.DM.03G020110.1	Clade III
Solanum tuberosum	Stu	Solanoideae	Soltu.DM.03G022840.1	Clade I
Solanum tuberosum	Stu	Solanoideae	Soltu.DM.03G028150.1	Clade II
Solanum tuberosum	Stu	Solanoideae	Soltu.DM.04G025620.1	Clade I
Solanum tuberosum	Stu	Solanoideae	Soltu.DM.04G025630.1	Clade I
Solanum tuberosum	Stu	Solanoideae	Soltu.DM.04G025640.1	Clade I
Solanum tuberosum	Stu	Solanoideae	Soltu.DM.04G025650.1	Clade I
Solanum tuberosum	Stu	Solanoideae	Soltu.DM.05G012430.1	Clade III
Solanum tuberosum	Stu	Solanoideae	Soltu.DM.06G017690.1	Clade I
Solanum tuberosum	Stu	Solanoideae	Soltu.DM.06G017720.1	Clade I
Solanum tuberosum	Stu	Solanoideae	Soltu.DM.06G017730.1	Clade I
Solanum tuberosum	Stu	Solanoideae	Soltu.DM.06G026530.1	Clade II
Solanum tuberosum	Stu	Solanoideae	Soltu.DM.06G027950.1	Clade III
Solanum tuberosum	Stu	Solanoideae	Soltu.DM.06G027960.1	Clade III
Solanum tuberosum	Stu	Solanoideae	Soltu.DM.06G027970.1	Clade III
Solanum tuberosum	Stu	Solanoideae	Soltu.DM.07G023250.1	Clade I
Solanum tuberosum	Stu	Solanoideae	Soltu.DM.08G004840.1	Clade II
Solanum tuberosum	Stu	Solanoideae	Soltu.DM.08G029710.1	Clade II
Solanum tuberosum	Stu	Solanoideae	Soltu.DM.09G022920.1	Clade III
Solanum tuberosum	Stu	Solanoideae	Soltu.DM.12G008510.1	Clade II
Vitis vinifera	Vvi	Vitaceae	VIT_201s0146g00260.1	Clade III
Vitis vinifera	Vvi	Vitaceae	VIT_210s0003g02190.1	Clade I
Vitis vinifera	Vvi	Vitaceae	VIT_214s0060g01890.1	Clade IV
Vitis vinifera	Vvi	Vitaceae	VIT_214s0060g01910.1	Clade IV
Vitis vinifera	Vvi	Vitaceae	VIT_214s0066g01420.1	Clade II
Vitis vinifera	Vvi	Vitaceae	VIT_216s0050g02540.1	Clade I
Vitis vinifera	Vvi	Vitaceae	VIT_217s0000g00820.1	Clade III
Vitis vinifera	Vvi	Vitaceae	VIT_217s0000g00830.1	Clade III
Vitis vinifera	Vvi	Vitaceae	VIT_217s0000g08110.1	Clade II
Vitis vinifera	Vvi	Vitaceae	VIT_217s0000g08130.1	Clade II
Vitis vinifera	Vvi	Vitaceae	VIT_218s0001g15330.1	Clade I
Vitis vinifera	Vvi	Vitaceae	VIT_219s0014g00280.1	Clade I
Vitis vinifera	Vvi	Vitaceae	VIT_202s0025g02080.1	Clade II
Vitis vinifera	Vvi	Vitaceae	VIT_204s0043g00980.1	Clade III
Vitis vinifera	Vvi	Vitaceae	VIT_205s0077g02260.1	Clade IV
Vitis vinifera	Vvi	Vitaceae	VIT_207s0104g01340.1	Clade III

## Sheet: SWEET-POS
	Aco011302.1	Acom-LG01	12586879	12591888	Ananas comosus	Aco	Bromeliaceae
	Aco002476.1	Acom-LG04	1314296	1317407	Ananas comosus	Aco	Bromeliaceae
	Aco004463.1	Acom-LG05	3365524	3369279	Ananas comosus	Aco	Bromeliaceae
	Aco004628.1	Acom-LG05	4577567	4580270	Ananas comosus	Aco	Bromeliaceae
	Aco010708.1	Acom-LG10	2953844	2955929	Ananas comosus	Aco	Bromeliaceae
	Aco016418.1	Acom-LG10	12052360	12055189	Ananas comosus	Aco	Bromeliaceae
	Aco005793.1	Acom-LG11	12923783	12925798	Ananas comosus	Aco	Bromeliaceae
	Aco016508.1	Acom-LG11	483467	487615	Ananas comosus	Aco	Bromeliaceae
	Aco006346.1	Acom-LG14	3039676	3052361	Ananas comosus	Aco	Bromeliaceae
	Aco006347.1	Acom-LG14	3034035	3035486	Ananas comosus	Aco	Bromeliaceae
	Aco006155.1	Acom-LG16	8414666	8419723	Ananas comosus	Aco	Bromeliaceae
	Aco006156.1	Acom-LG16	8409892	8413689	Ananas comosus	Aco	Bromeliaceae
	Aco006158.1	Acom-LG16	8393014	8399874	Ananas comosus	Aco	Bromeliaceae
	Aco003627.1	Acom-LG17	4381873	4383930	Ananas comosus	Aco	Bromeliaceae
	Aco001900.1	Acom-LG18	6983156	6988444	Ananas comosus	Aco	Bromeliaceae
	Aco019048.1	Acom-LG20	312384	314354	Ananas comosus	Aco	Bromeliaceae
	Aco016039.1	Acom-LG21	737444	740233	Ananas comosus	Aco	Bromeliaceae
	Aco017831.1	Acom-LG21	646165	648081	Ananas comosus	Aco	Bromeliaceae
	XP_006858415.1	NW_006500353.1	535184	544137	Amborella trichopoda	Atr	Amborellaceae
	XP_011627469.1	NW_006500010.1	2816426	2821612	Amborella trichopoda	Atr	Amborellaceae
	XP_006852648.1	NW_006499855.1	5629260	5634991	Amborella trichopoda	Atr	Amborellaceae
	XP_006847354.2	NW_006499207.1	7174473	7181008	Amborella trichopoda	Atr	Amborellaceae
	XP_020523141.1	NW_006498527.1	2316904	2322727	Amborella trichopoda	Atr	Amborellaceae
	XP_006844949.1	NW_006498527.1	2651830	2657821	Amborella trichopoda	Atr	Amborellaceae
	XP_006844581.1	NW_006498507.1	3767498	3776872	Amborella trichopoda	Atr	Amborellaceae
	XP_011623118.1	NW_006498404.1	8577052	8587827	Amborella trichopoda	Atr	Amborellaceae
	XP_011621902.1	NW_006497754.1	3219501	3227565	Amborella trichopoda	Atr	Amborellaceae
	Bradi1g32920.1.p	Bdi-Bd1	28556886	28560865	Brachypodium distachyon	Bdi	Poaceae
	Bradi1g62570.1.p	Bdi-Bd1	61990367	61992073	Brachypodium distachyon	Bdi	Poaceae
	Bradi2g11920.1.p	Bdi-Bd2	10245359	10248839	Brachypodium distachyon	Bdi	Poaceae
	Bradi2g20931.1.p	Bdi-Bd2	18321214	18323827	Brachypodium distachyon	Bdi	Poaceae
	Bradi2g24850.1.p	Bdi-Bd2	22634927	22637599	Brachypodium distachyon	Bdi	Poaceae
	Bradi2g32230.1.p	Bdi-Bd2	32008202	32012483	Brachypodium distachyon	Bdi	Poaceae
	Bradi2g40537.1.p	Bdi-Bd2	40525687	40529370	Brachypodium distachyon	Bdi	Poaceae
	Bradi2g42990.1.p	Bdi-Bd2	43214941	43217217	Brachypodium distachyon	Bdi	Poaceae
	Bradi2g47540.1.p	Bdi-Bd2	47711168	47714765	Brachypodium distachyon	Bdi	Poaceae
	Bradi2g56890.1.p	Bdi-Bd2	54946417	54949795	Brachypodium distachyon	Bdi	Poaceae
	Bradi3g10270.1.p	Bdi-Bd3	8457306	8460248	Brachypodium distachyon	Bdi	Poaceae
	Bradi3g41410.1.p	Bdi-Bd3	43100136	43102727	Brachypodium distachyon	Bdi	Poaceae
	Bradi3g44260.1.p	Bdi-Bd3	45739461	45742331	Brachypodium distachyon	Bdi	Poaceae
	Bradi4g07570.1.p	Bdi-Bd4	6489882	6492096	Brachypodium distachyon	Bdi	Poaceae
	Bradi4g18350.1.p	Bdi-Bd4	20517074	20519592	Brachypodium distachyon	Bdi	Poaceae
	Bradi4g19730.1.p	Bdi-Bd4	22652309	22653802	Brachypodium distachyon	Bdi	Poaceae
	Bradi4g34780.1.p	Bdi-Bd4	40189752	40191629	Brachypodium distachyon	Bdi	Poaceae
	orange1.1g036251m	Csin-scaffold00001	5553714	5555056	Citrus sinensis	Csi	Rutaceae
	orange1.1g025686m	Csin-scaffold00002	265372	267101	Citrus sinensis	Csi	Rutaceae
	orange1.1g025761m	Csin-scaffold00003	3520995	3522350	Citrus sinensis	Csi	Rutaceae
	orange1.1g024679m	Csin-scaffold00007	1174703	1176909	Citrus sinensis	Csi	Rutaceae
	orange1.1g044881m	Csin-scaffold00009	1747393	1749287	Citrus sinensis	Csi	Rutaceae
	orange1.1g026722m	Csin-scaffold00016	213116	216309	Citrus sinensis	Csi	Rutaceae
	orange1.1g028709m	Csin-scaffold00016	1534581	1535783	Citrus sinensis	Csi	Rutaceae
	orange1.1g042988m	Csin-scaffold00020	1189606	1191171	Citrus sinensis	Csi	Rutaceae
	orange1.1g037762m	Csin-scaffold00028	326057	326430	Citrus sinensis	Csi	Rutaceae
	orange1.1g043313m	Csin-scaffold00028	321243	322623	Citrus sinensis	Csi	Rutaceae
	orange1.1g020739m	Csin-scaffold00035	522242	524481	Citrus sinensis	Csi	Rutaceae
	orange1.1g047365m	Csin-scaffold00035	516224	518626	Citrus sinensis	Csi	Rutaceae
	orange1.1g042197m	Csin-scaffold00104	261880	263377	Citrus sinensis	Csi	Rutaceae
	orange1.1g022823m	Csin-scaffold00243	13589	16069	Citrus sinensis	Csi	Rutaceae
	orange1.1g042377m	Csin-scaffold00375	103768	105283	Citrus sinensis	Csi	Rutaceae
	orange1.1g021755m	Csin-scaffold01986	8095	11126	Citrus sinensis	Csi	Rutaceae
	orange1.1g039851m	Csin-scaffold08838	165	926	Citrus sinensis	Csi	Rutaceae
	Dioal.10G008300.1.p	Dal-Chr10	760562	762652	Dioscorea alata	Dal	Dioscoreaceae
	Dioal.12G013900.1.p	Dal-Chr12	984373	987051	Dioscorea alata	Dal	Dioscoreaceae
	Dioal.12G021300.1.p	Dal-Chr12	2200172	2204181	Dioscorea alata	Dal	Dioscoreaceae
	Dioal.14G077000.1.p	Dal-Chr14	15843694	15845447	Dioscorea alata	Dal	Dioscoreaceae
	Dioal.14G095700.1.p	Dal-Chr14	17957350	17958935	Dioscorea alata	Dal	Dioscoreaceae
	Dioal.14G096500.1.p	Dal-Chr14	18035648	18045798	Dioscorea alata	Dal	Dioscoreaceae
	Dioal.14G096700.1.p	Dal-Chr14	18065795	18067729	Dioscorea alata	Dal	Dioscoreaceae
	Dioal.14G096900.1.p	Dal-Chr14	18095338	18097007	Dioscorea alata	Dal	Dioscoreaceae
	Dioal.17G060300.1.p	Dal-Chr17	11153185	11155072	Dioscorea alata	Dal	Dioscoreaceae
	Dioal.17G070800.1.p	Dal-Chr17	15738366	15741042	Dioscorea alata	Dal	Dioscoreaceae
	Dioal.17G082400.1.p	Dal-Chr17	17652776	17656757	Dioscorea alata	Dal	Dioscoreaceae
	Dioal.20G030400.1.p	Dal-Chr20	11610921	11612097	Dioscorea alata	Dal	Dioscoreaceae
	Dioal.20G030600.1.p	Dal-Chr20	11652398	11654173	Dioscorea alata	Dal	Dioscoreaceae
	Dioal.20G033400.1.p	Dal-Chr20	12198498	12203562	Dioscorea alata	Dal	Dioscoreaceae
	Dioal.20G071700.1.p	Dal-Chr20	15661854	15663473	Dioscorea alata	Dal	Dioscoreaceae
	Dioal.04G029400.1.p	Dal-Chr4	2283672	2286740	Dioscorea alata	Dal	Dioscoreaceae
	Dioal.04G122100.1.p	Dal-Chr4	19861963	19864406	Dioscorea alata	Dal	Dioscoreaceae
	Dioal.05G115000.1.p	Dal-Chr5	17801925	17803469	Dioscorea alata	Dal	Dioscoreaceae
	Dioal.05G126000.1.p	Dal-Chr5	18748847	18751049	Dioscorea alata	Dal	Dioscoreaceae
	Dioal.05G172500.1.p	Dal-Chr5	21911664	21913979	Dioscorea alata	Dal	Dioscoreaceae
	Dioal.07G027800.1.p	Dal-Chr7	1925690	1930139	Dioscorea alata	Dal	Dioscoreaceae
	Dioal.07G076600.1.p	Dal-Chr7	18678868	18681582	Dioscorea alata	Dal	Dioscoreaceae
	DCAR_101141.mRNA	DCARv3_Chr1	17004639	17006206	Daucus carota	Dca	Daucinae	DCAR_101141.mRNA	Clade I
	DCAR_104217.mRNA	DCARv3_Chr1	48663290	48665450	Daucus carota	Dca	Daucinae	DCAR_104217.mRNA	Clade I
	DCAR_208951.mRNA	DCARv3_Chr2	53546317	53548164	Daucus carota	Dca	Daucinae	DCAR_208951.mRNA	Clade I
	DCAR_311659.mRNA	DCARv3_Chr3	31076403	31077883	Daucus carota	Dca	Daucinae	DCAR_311659.mRNA	Clade I
	DCAR_312077.mRNA	DCARv3_Chr3	41098510	41099806	Daucus carota	Dca	Daucinae	DCAR_312077.mRNA	Clade I
	DCAR_416521.mRNA	DCARv3_Chr4	37693695	37695549	Daucus carota	Dca	Daucinae	DCAR_416521.mRNA	Clade I
	DCAR_522439.mRNA	DCARv3_Chr5	45923117	45924901	Daucus carota	Dca	Daucinae	DCAR_522439.mRNA	Clade I
	DCAR_207334.mRNA	DCARv3_Chr2	41983311	41985149	Daucus carota	Dca	Daucinae	DCAR_207334.mRNA	Clade II
	DCAR_311046.mRNA	DCARv3_Chr3	10776362	10779023	Daucus carota	Dca	Daucinae	DCAR_311046.mRNA	Clade II
	DCAR_311558.mRNA	DCARv3_Chr3	16950966	16952492	Daucus carota	Dca	Daucinae	DCAR_311558.mRNA	Clade II
	DCAR_312928.mRNA	DCARv3_Chr3	50211664	50213448	Daucus carota	Dca	Daucinae	DCAR_312928.mRNA	Clade II
	DCAR_518847.mRNA	DCARv3_Chr5	3944567	3946004	Daucus carota	Dca	Daucinae	DCAR_518847.mRNA	Clade II
	DCAR_726836.mRNA	DCARv3_Chr7	1003638	1005014	Daucus carota	Dca	Daucinae	DCAR_726836.mRNA	Clade II
	DCAR_934517.mRNA	DCARv3_Chr9	21624751	21627510	Daucus carota	Dca	Daucinae	DCAR_934517.mRNA	Clade II
	DCAR_208475.mRNA	DCARv3_Chr2	50355536	50356941	Daucus carota	Dca	Daucinae	DCAR_208475.mRNA	Clade III
	DCAR_314073.mRNA	DCARv3_Chr3	61227102	61228673	Daucus carota	Dca	Daucinae	DCAR_314073.mRNA	Clade III
	DCAR_314074.mRNA	DCARv3_Chr3	61236451	61237790	Daucus carota	Dca	Daucinae	DCAR_314074.mRNA	Clade III
	DCAR_417157.mRNA	DCARv3_Chr4	42502315	42503645	Daucus carota	Dca	Daucinae	DCAR_417157.mRNA	Clade III
	DCAR_518722.mRNA	DCARv3_Chr5	2588632	2589994	Daucus carota	Dca	Daucinae	DCAR_518722.mRNA	Clade III
	DCAR_518723.mRNA	DCARv3_Chr5	2597917	2599361	Daucus carota	Dca	Daucinae	DCAR_518723.mRNA	Clade III
	DCAR_520996.mRNA	DCARv3_Chr5	34122679	34124140	Daucus carota	Dca	Daucinae	DCAR_520996.mRNA	Clade III
	DCAR_624574.mRNA	DCARv3_Chr6	25213182	25214749	Daucus carota	Dca	Daucinae	DCAR_624574.mRNA	Clade III
	DCAR_624575.mRNA	DCARv3_Chr6	25223650	25225055	Daucus carota	Dca	Daucinae	DCAR_624575.mRNA	Clade III
	DCAR_728320.mRNA	DCARv3_Chr7	22324841	22326307	Daucus carota	Dca	Daucinae	DCAR_728320.mRNA	Clade III
	DCAR_730122.mRNA	DCARv3_Chr7	39967498	39969237	Daucus carota	Dca	Daucinae	DCAR_730122.mRNA	Clade III
	DCAR_730123.mRNA	DCARv3_Chr7	39972283	39974050	Daucus carota	Dca	Daucinae	DCAR_730123.mRNA	Clade III
	DCAR_730124.mRNA	DCARv3_Chr7	39980462	39982053	Daucus carota	Dca	Daucinae	DCAR_730124.mRNA	Clade III
	DCAR_730129.mRNA	DCARv3_Chr7	40024791	40025239	Daucus carota	Dca	Daucinae	DCAR_730129.mRNA	Clade III
	DCAR_730176.mRNA	DCARv3_Chr7	40380337	40386920	Daucus carota	Dca	Daucinae	DCAR_730176.mRNA	Clade III
	DCAR_102198.mRNA	DCARv3_Chr1	31806209	31809766	Daucus carota	Dca	Daucinae	DCAR_102198.mRNA	Clade IV
	DCAR_624017.mRNA	DCARv3_Chr6	20443667	20445257	Daucus carota	Dca	Daucinae	DCAR_624017.mRNA	Clade IV
	DCAR_935441.mRNA	DCARv3_Chr9	38366968	38369021	Daucus carota	Dca	Daucinae	DCAR_935441.mRNA	Clade IV
	XP_010912409.1	NC_025993.1	6465500	6469326	Elaeis guineensis	Egu	Arecaceae
	XP_010927277.1	NC_025993.1	20481207	20484462	Elaeis guineensis	Egu	Arecaceae
	XP_010922652.1	NC_025993.1	23518335	23524339	Elaeis guineensis	Egu	Arecaceae
	XP_010911638.1	NC_025994.1	5523956	5529647	Elaeis guineensis	Egu	Arecaceae
	XP_010915676.1	NC_025995.1	11474455	11478183	Elaeis guineensis	Egu	Arecaceae
	XP_010915992.1	NC_025995.1	15170982	15174570	Elaeis guineensis	Egu	Arecaceae
	XP_010916112.1	NC_025995.1	16930438	16934739	Elaeis guineensis	Egu	Arecaceae
	XP_010921651.2	NC_025997.1	16873683	16880350	Elaeis guineensis	Egu	Arecaceae
	XP_019706089.1	NC_025997.1	16892756	16907647	Elaeis guineensis	Egu	Arecaceae
	XP_010921840.1	NC_025997.1	21227353	21262612	Elaeis guineensis	Egu	Arecaceae
	XP_010921715.1	NC_025997.1	23767810	23792183	Elaeis guineensis	Egu	Arecaceae
	XP_010924221.1	NC_025998.1	30574811	30577172	Elaeis guineensis	Egu	Arecaceae
	XP_010925760.1	NC_025999.1	7678657	7681655	Elaeis guineensis	Egu	Arecaceae
	XP_010925963.1	NC_025999.1	10436569	10439558	Elaeis guineensis	Egu	Arecaceae
	XP_010926192.1	NC_025999.1	10684430	10686432	Elaeis guineensis	Egu	Arecaceae
	XP_010926783.1	NC_025999.1	29372835	29375621	Elaeis guineensis	Egu	Arecaceae
	XP_010929602.1	NC_026001.1	3940877	3943441	Elaeis guineensis	Egu	Arecaceae
	XP_010940205.1	NC_026007.1	22512189	22513689	Elaeis guineensis	Egu	Arecaceae
	XP_010943754.1	NW_011550928.1	1488708	1491469	Elaeis guineensis	Egu	Arecaceae
	GSMUA_Achr1P12680_001	Mac-chr1	9750285	9751856	Musa acuminata	Mac	Musaceae
	GSMUA_Achr1P25290_001	Mac-chr1	19672938	19677092	Musa acuminata	Mac	Musaceae
	GSMUA_Achr10P11880_001	Mac-chr10	21149173	21150907	Musa acuminata	Mac	Musaceae
	GSMUA_Achr10P20300_001	Mac-chr10	26361394	26362959	Musa acuminata	Mac	Musaceae
	GSMUA_Achr10P22330_001	Mac-chr10	27565028	27566439	Musa acuminata	Mac	Musaceae
	GSMUA_Achr11P05500_001	Mac-chr11	4087011	4091433	Musa acuminata	Mac	Musaceae
	GSMUA_Achr11P09020_001	Mac-chr11	6950455	6952552	Musa acuminata	Mac	Musaceae
	GSMUA_Achr11P15500_001	Mac-chr11	17178718	17180129	Musa acuminata	Mac	Musaceae
	GSMUA_Achr3P08120_001	Mac-chr3	5727069	5728092	Musa acuminata	Mac	Musaceae
	GSMUA_Achr3P08960_001	Mac-chr3	6460212	6462142	Musa acuminata	Mac	Musaceae
	GSMUA_Achr3P18700_001	Mac-chr3	20106081	20107553	Musa acuminata	Mac	Musaceae
	GSMUA_Achr3P32170_001	Mac-chr3	30138904	30140588	Musa acuminata	Mac	Musaceae
	GSMUA_Achr4P09090_001	Mac-chr4	6609342	6611669	Musa acuminata	Mac	Musaceae
	GSMUA_Achr5P01260_001	Mac-chr5	725865	727133	Musa acuminata	Mac	Musaceae
	GSMUA_Achr6P07950_001	Mac-chr6	5345056	5346712	Musa acuminata	Mac	Musaceae
	GSMUA_Achr6P09170_001	Mac-chr6	6137352	6137992	Musa acuminata	Mac	Musaceae
	GSMUA_Achr6P09180_001	Mac-chr6	6138939	6140600	Musa acuminata	Mac	Musaceae
	GSMUA_Achr6P23850_001	Mac-chr6	24234170	24235577	Musa acuminata	Mac	Musaceae
	GSMUA_Achr7P14690_001	Mac-chr7	11838180	11839868	Musa acuminata	Mac	Musaceae
	GSMUA_Achr8P00620_001	Mac-chr8	578584	580804	Musa acuminata	Mac	Musaceae
	GSMUA_Achr8P09230_001	Mac-chr8	6317939	6319472	Musa acuminata	Mac	Musaceae
	GSMUA_Achr8P10260_001	Mac-chr8	7311167	7314053	Musa acuminata	Mac	Musaceae
	GSMUA_Achr8P25010_001	Mac-chr8	28990048	28991852	Musa acuminata	Mac	Musaceae
	GSMUA_Achr9P17640_001	Mac-chr9	12238928	12240536	Musa acuminata	Mac	Musaceae
	GSMUA_AchrUn_randomP01030_001	Mac-chrUn_random	3602936	3607160	Musa acuminata	Mac	Musaceae
	GSMUA_AchrUn_randomP01040_001	Mac-chrUn_random	3619841	3621344	Musa acuminata	Mac	Musaceae
	LOC_Os01g12130.1	Osa-Chr1	6612343	6613905	Oryza sativa	Osa	Poaceae
	LOC_Os01g36070.1	Osa-Chr1	19959667	19961992	Oryza sativa	Osa	Poaceae
	LOC_Os01g40960.1	Osa-Chr1	23171263	23171886	Oryza sativa	Osa	Poaceae
	LOC_Os01g42090.1	Osa-Chr1	23864681	23867313	Oryza sativa	Osa	Poaceae
	LOC_Os01g42110.1	Osa-Chr1	23877624	23880246	Oryza sativa	Osa	Poaceae
	LOC_Os01g50460.1	Osa-Chr1	28975563	28977354	Oryza sativa	Osa	Poaceae
	LOC_Os01g65880.1	Osa-Chr1	38254049	38257687	Oryza sativa	Osa	Poaceae
	LOC_Os11g31190.1	Osa-Chr11	18171678	18174478	Oryza sativa	Osa	Poaceae
	LOC_Os12g07860.1	Osa-Chr12	3977139	3977932	Oryza sativa	Osa	Poaceae
	LOC_Os12g29220.1	Osa-Chr12	17302073	17305326	Oryza sativa	Osa	Poaceae
	LOC_Os02g19820.1	Osa-Chr2	11592220	11596451	Oryza sativa	Osa	Poaceae
	LOC_Os02g30910.1	Osa-Chr2	18454404	18457136	Oryza sativa	Osa	Poaceae
	LOC_Os03g22200.1	Osa-Chr3	12729248	12731470	Oryza sativa	Osa	Poaceae
	LOC_Os03g22590.1	Osa-Chr3	13004686	13008130	Oryza sativa	Osa	Poaceae
	LOC_Os05g12320.1	Osa-Chr5	7082883	7085033	Oryza sativa	Osa	Poaceae
	LOC_Os05g35140.1	Osa-Chr5	20870121	20873875	Oryza sativa	Osa	Poaceae
	LOC_Os05g51090.1	Osa-Chr5	29312987	29314868	Oryza sativa	Osa	Poaceae
	LOC_Os08g42350.1	Osa-Chr8	26725898	26728795	Oryza sativa	Osa	Poaceae
	LOC_Os09g08030.1	Osa-Chr9	4135752	4136547	Oryza sativa	Osa	Poaceae
	LOC_Os09g08270.1	Osa-Chr9	4276123	4276419	Oryza sativa	Osa	Poaceae
	LOC_Os09g08440.1	Osa-Chr9	4401212	4407611	Oryza sativa	Osa	Poaceae
	XP_008808693.1	NW_008246507.1	2714227	2716985	Phoenix dactylifera	Pda	Arecaceae
	XP_008779964.1	NW_008246507.1	3873464	3874864	Phoenix dactylifera	Pda	Arecaceae
	XP_008783153.1	NW_008246527.1	510197	512835	Phoenix dactylifera	Pda	Arecaceae
	XP_008783960.2	NW_008246530.1	528085	535963	Phoenix dactylifera	Pda	Arecaceae
	XP_008784373.1	NW_008246532.1	1068358	1075583	Phoenix dactylifera	Pda	Arecaceae
	XP_017697419.1	NW_008246534.1	249902	259577	Phoenix dactylifera	Pda	Arecaceae
	XP_017697409.1	NW_008246534.1	266412	269387	Phoenix dactylifera	Pda	Arecaceae
	XP_008787980.1	NW_008246551.1	1236454	1239623	Phoenix dactylifera	Pda	Arecaceae
	XP_008791098.1	NW_008246575.1	918015	920499	Phoenix dactylifera	Pda	Arecaceae
	XP_008792820.1	NW_008246590.1	316037	318335	Phoenix dactylifera	Pda	Arecaceae
	XP_008800934.1	NW_008246697.1	60963	62973	Phoenix dactylifera	Pda	Arecaceae
	XP_008801997.1	NW_008246720.1	487221	491722	Phoenix dactylifera	Pda	Arecaceae
	XP_008802109.1	NW_008246723.1	185307	188979	Phoenix dactylifera	Pda	Arecaceae
	XP_008810889.2	NW_008247027.1	14755	19700	Phoenix dactylifera	Pda	Arecaceae
	XP_017702522.1	NW_008247345.1	65120	72529	Phoenix dactylifera	Pda	Arecaceae
	XP_008777044.1	NW_008247686.1	4435	6892	Phoenix dactylifera	Pda	Arecaceae
	Soltu.DM.01G039590.1	Stu-chr01	78290892	78293250	Solanum tuberosum	Stu	Solanoideae
	Soltu.DM.01G039600.1	Stu-chr01	78294245	78297811	Solanum tuberosum	Stu	Solanoideae
	Soltu.DM.01G039610.1	Stu-chr01	78300024	78302964	Solanum tuberosum	Stu	Solanoideae
	Soltu.DM.02G014590.1	Stu-chr02	29254421	29257666	Solanum tuberosum	Stu	Solanoideae
	Soltu.DM.02G032820.1	Stu-chr02	44471594	44473183	Solanum tuberosum	Stu	Solanoideae
	Soltu.DM.03G000980.1	Stu-chr03	884016	886075	Solanum tuberosum	Stu	Solanoideae
	Soltu.DM.03G019570.1	Stu-chr03	44285229	44287758	Solanum tuberosum	Stu	Solanoideae
	Soltu.DM.03G020020.1	Stu-chr03	44807542	44809958	Solanum tuberosum	Stu	Solanoideae
	Soltu.DM.03G020030.1	Stu-chr03	44842796	44844175	Solanum tuberosum	Stu	Solanoideae
	Soltu.DM.03G020050.1	Stu-chr03	44908626	44911083	Solanum tuberosum	Stu	Solanoideae
	Soltu.DM.03G020060.1	Stu-chr03	44925327	44927653	Solanum tuberosum	Stu	Solanoideae
	Soltu.DM.03G020070.1	Stu-chr03	44946562	44948471	Solanum tuberosum	Stu	Solanoideae
	Soltu.DM.03G020080.1	Stu-chr03	44960190	44962116	Solanum tuberosum	Stu	Solanoideae
	Soltu.DM.03G020090.1	Stu-chr03	44981227	44982974	Solanum tuberosum	Stu	Solanoideae
	Soltu.DM.03G020100.1	Stu-chr03	44989023	44991016	Solanum tuberosum	Stu	Solanoideae
	Soltu.DM.03G020110.1	Stu-chr03	45001736	45002948	Solanum tuberosum	Stu	Solanoideae
	Soltu.DM.03G022840.1	Stu-chr03	47736271	47738260	Solanum tuberosum	Stu	Solanoideae
	Soltu.DM.03G028150.1	Stu-chr03	52741285	52741612	Solanum tuberosum	Stu	Solanoideae
	Soltu.DM.04G025620.1	Stu-chr04	55863545	55865687	Solanum tuberosum	Stu	Solanoideae
	Soltu.DM.04G025630.1	Stu-chr04	55884126	55886899	Solanum tuberosum	Stu	Solanoideae
	Soltu.DM.04G025640.1	Stu-chr04	55891605	55894801	Solanum tuberosum	Stu	Solanoideae
	Soltu.DM.04G025650.1	Stu-chr04	55893305	55910973	Solanum tuberosum	Stu	Solanoideae
	Soltu.DM.05G012430.1	Stu-chr05	16562221	16565330	Solanum tuberosum	Stu	Solanoideae
	Soltu.DM.06G017690.1	Stu-chr06	43956511	43957325	Solanum tuberosum	Stu	Solanoideae
	Soltu.DM.06G017720.1	Stu-chr06	43967527	43968957	Solanum tuberosum	Stu	Solanoideae
	Soltu.DM.06G017730.1	Stu-chr06	43972769	43977167	Solanum tuberosum	Stu	Solanoideae
	Soltu.DM.06G026530.1	Stu-chr06	52355699	52356816	Solanum tuberosum	Stu	Solanoideae
	Soltu.DM.06G027950.1	Stu-chr06	53427047	53429139	Solanum tuberosum	Stu	Solanoideae
	Soltu.DM.06G027960.1	Stu-chr06	53433309	53435377	Solanum tuberosum	Stu	Solanoideae
	Soltu.DM.06G027970.1	Stu-chr06	53440045	53441911	Solanum tuberosum	Stu	Solanoideae
	Soltu.DM.07G023250.1	Stu-chr07	53247109	53250898	Solanum tuberosum	Stu	Solanoideae
	Soltu.DM.08G004840.1	Stu-chr08	6135833	6137089	Solanum tuberosum	Stu	Solanoideae
	Soltu.DM.08G029710.1	Stu-chr08	58718769	58721526	Solanum tuberosum	Stu	Solanoideae
	Soltu.DM.09G022920.1	Stu-chr09	58734502	58735397	Solanum tuberosum	Stu	Solanoideae
	Soltu.DM.12G008510.1	Stu-chr12	7547630	7549907	Solanum tuberosum	Stu	Solanoideae
	VIT_201s0146g00260.1	Vvi-chr1	22072631	22073978	Vitis vinifera	Vvi	Vitaceae
	VIT_210s0003g02190.1	Vvi-chr10	3961288	3963564	Vitis vinifera	Vvi	Vitaceae
	VIT_214s0060g01890.1	Vvi-chr14	1525182	1535425	Vitis vinifera	Vvi	Vitaceae
	VIT_214s0060g01910.1	Vvi-chr14	1542825	1544958	Vitis vinifera	Vvi	Vitaceae
	VIT_214s0066g01420.1	Vvi-chr14	27825543	27827843	Vitis vinifera	Vvi	Vitaceae
	VIT_216s0050g02540.1	Vvi-chr16	19513014	19514617	Vitis vinifera	Vvi	Vitaceae
	VIT_217s0000g00820.1	Vvi-chr17	546502	548441	Vitis vinifera	Vvi	Vitaceae
	VIT_217s0000g00830.1	Vvi-chr17	551002	552646	Vitis vinifera	Vvi	Vitaceae
	VIT_217s0000g08110.1	Vvi-chr17	9117718	9118943	Vitis vinifera	Vvi	Vitaceae
	VIT_217s0000g08130.1	Vvi-chr17	9163260	9164179	Vitis vinifera	Vvi	Vitaceae
	VIT_218s0001g15330.1	Vvi-chr18	13476577	13478521	Vitis vinifera	Vvi	Vitaceae
	VIT_219s0014g00280.1	Vvi-chr19	278703	280610	Vitis vinifera	Vvi	Vitaceae
	VIT_202s0025g02080.1	Vvi-chr2	1858353	1860290	Vitis vinifera	Vvi	Vitaceae
	VIT_204s0043g00980.1	Vvi-chr4	15645934	15646649	Vitis vinifera	Vvi	Vitaceae
	VIT_205s0077g02260.1	Vvi-chr5	1785957	1788128	Vitis vinifera	Vvi	Vitaceae
	VIT_207s0104g01340.1	Vvi-chr7	2368266	2369607	Vitis vinifera	Vvi	Vitaceae
	MD01G1215700	Apple-Chr01	30886546	30887685	Malus domestica	Mdo	Rosaceae
	MD03G1250600	Apple-Chr03	33875915	33879929	Malus domestica	Mdo	Rosaceae
	MD04G1236000	Apple-Chr04	31488876	31490819	Malus domestica	Mdo	Rosaceae
	MD05G1012200	Apple-Chr05	2448222	2451303	Malus domestica	Mdo	Rosaceae
	MD05G1293100	Apple-Chr05	42452848	42454738	Malus domestica	Mdo	Rosaceae
	MD05G1293200	Apple-Chr05	42458344	42460525	Malus domestica	Mdo	Rosaceae
	MD05G1293300	Apple-Chr05	42489185	42491697	Malus domestica	Mdo	Rosaceae
	MD06G1112000	Apple-Chr06	25053642	25056504	Malus domestica	Mdo	Rosaceae
	MD06G1136500	Apple-Chr06	28124821	28127305	Malus domestica	Mdo	Rosaceae
	MD06G1136600	Apple-Chr06	28162839	28164846	Malus domestica	Mdo	Rosaceae
	MD06G1176800	Apple-Chr06	31681969	31683911	Malus domestica	Mdo	Rosaceae
	MD09G1175800	Apple-Chr09	14985206	14985849	Malus domestica	Mdo	Rosaceae
	MD10G1012200	Apple-Chr10	1678542	1680688	Malus domestica	Mdo	Rosaceae
	MD10G1013100	Apple-Chr10	1754882	1757564	Malus domestica	Mdo	Rosaceae
	MD10G1269100	Apple-Chr10	36171364	36172894	Malus domestica	Mdo	Rosaceae
	MD10G1269300	Apple-Chr10	36182206	36184461	Malus domestica	Mdo	Rosaceae
	MD10G1269400	Apple-Chr10	36194260	36196760	Malus domestica	Mdo	Rosaceae
	MD11G1270800	Apple-Chr11	38631805	38635563	Malus domestica	Mdo	Rosaceae
	MD11G1299200	Apple-Chr11	41575287	41576791	Malus domestica	Mdo	Rosaceae
	MD12G1255000	Apple-Chr12	32322191	32323883	Malus domestica	Mdo	Rosaceae
	MD13G1124300	Apple-Chr13	9229495	9232078	Malus domestica	Mdo	Rosaceae
	MD13G1166800	Apple-Chr13	13378189	13384879	Malus domestica	Mdo	Rosaceae
	MD14G1079800	Apple-Chr14	9106047	9106854	Malus domestica	Mdo	Rosaceae
	MD14G1133400	Apple-Chr14	21124942	21127953	Malus domestica	Mdo	Rosaceae
	MD14G1151300	Apple-Chr14	24454255	24456823	Malus domestica	Mdo	Rosaceae
	MD14G1151400	Apple-Chr14	24479285	24481341	Malus domestica	Mdo	Rosaceae
	MD14G1183000	Apple-Chr14	27571175	27573168	Malus domestica	Mdo	Rosaceae
	MD16G1125300	Apple-Chr16	9081893	9084706	Malus domestica	Mdo	Rosaceae
	MD17G1035200	Apple-Chr17	2521598	2523402	Malus domestica	Mdo	Rosaceae

## Sheet: Sheet1
AT3G48740.1	branch	rgb(255, 255, 0)	normal	1	Clade III			rgb(255, 255, 0)	Clade III
AT5G23660.1	branch	rgb(255, 255, 0)	normal	1	Clade III			rgb(106, 168, 79)	Clade IV
AT5G50800.1	branch	rgb(255, 255, 0)	normal	1	Clade III			rgb(230, 145, 56)	Clade I
AT4G25010.1	branch	rgb(255, 255, 0)	normal	1	Clade III			rgb(255, 0, 0)	Clade II
Soltu.DM.03G020050.1	branch	rgb(255, 255, 0)	normal	1	Clade III
Soltu.DM.03G020030.1	branch	rgb(255, 255, 0)	normal	1	Clade III
Soltu.DM.03G020020.1	branch	rgb(255, 255, 0)	normal	1	Clade III
MD06G1136500	branch	rgb(255, 255, 0)	normal	1	Clade III
MD14G1151300	branch	rgb(255, 255, 0)	normal	1	Clade III
orange1.1g028502m	branch	rgb(255, 255, 0)	normal	1	Clade III
orange1.1g020739m	branch	rgb(255, 255, 0)	normal	1	Clade III
orange1.1g023262m	branch	rgb(255, 255, 0)	normal	1	Clade III
DCAR_730124.mRNA	branch	rgb(255, 255, 0)	normal	1	Clade III
DCAR_518722.mRNA	branch	rgb(255, 255, 0)	normal	1	Clade III
DCAR_624574.mRNA	branch	rgb(255, 255, 0)	normal	1	Clade III
VIT_217s0000g00830.1	branch	rgb(255, 255, 0)	normal	1	Clade III
AT5G50790.1	branch	rgb(255, 255, 0)	normal	1	Clade III
orange1.1g047365m	branch	rgb(255, 255, 0)	normal	1	Clade III
MD06G1136600	branch	rgb(255, 255, 0)	normal	1	Clade III
MD14G1151400	branch	rgb(255, 255, 0)	normal	1	Clade III
Soltu.DM.03G020110.1	branch	rgb(255, 255, 0)	normal	1	Clade III
DCAR_518723.mRNA	branch	rgb(255, 255, 0)	normal	1	Clade III
DCAR_624575.mRNA	branch	rgb(255, 255, 0)	normal	1	Clade III
DCAR_208475.mRNA	branch	rgb(255, 255, 0)	normal	1	Clade III
DCAR_730123.mRNA	branch	rgb(255, 255, 0)	normal	1	Clade III
DCAR_730176.mRNA	branch	rgb(255, 255, 0)	normal	1	Clade III
DCAR_730122.mRNA	branch	rgb(255, 255, 0)	normal	1	Clade III
DCAR_730129.mRNA	branch	rgb(255, 255, 0)	normal	1	Clade III
Soltu.DM.06G027970.1	branch	rgb(255, 255, 0)	normal	1	Clade III
Soltu.DM.03G020060.1	branch	rgb(255, 255, 0)	normal	1	Clade III
Soltu.DM.06G027950.1	branch	rgb(255, 255, 0)	normal	1	Clade III
Soltu.DM.06G027960.1	branch	rgb(255, 255, 0)	normal	1	Clade III
Soltu.DM.03G020100.1	branch	rgb(255, 255, 0)	normal	1	Clade III
Soltu.DM.03G020070.1	branch	rgb(255, 255, 0)	normal	1	Clade III
Soltu.DM.03G020090.1	branch	rgb(255, 255, 0)	normal	1	Clade III
Soltu.DM.03G020080.1	branch	rgb(255, 255, 0)	normal	1	Clade III
Soltu.DM.03G019570.1	branch	rgb(255, 255, 0)	normal	1	Clade III
DCAR_728320.mRNA	branch	rgb(255, 255, 0)	normal	1	Clade III
Soltu.DM.05G012430.1	branch	rgb(255, 255, 0)	normal	1	Clade III
VIT_201s0146g00260.1	branch	rgb(255, 255, 0)	normal	1	Clade III
AT5G13170.1	branch	rgb(255, 255, 0)	normal	1	Clade III
orange1.1g025761m	branch	rgb(255, 255, 0)	normal	1	Clade III
MD13G1124300	branch	rgb(255, 255, 0)	normal	1	Clade III
MD16G1125300	branch	rgb(255, 255, 0)	normal	1	Clade III
VIT_217s0000g00820.1	branch	rgb(255, 255, 0)	normal	1	Clade III
Bradi3g44260.1.p	branch	rgb(255, 255, 0)	normal	1	Clade III
LOC_Os02g30910.1	branch	rgb(255, 255, 0)	normal	1	Clade III
Dioal.10G008300.1.p	branch	rgb(255, 255, 0)	normal	1	Clade III
Dioal.05G172500.1.p	branch	rgb(255, 255, 0)	normal	1	Clade III
XP_006844581.1	branch	rgb(255, 255, 0)	normal	1	Clade III
XP_011627469.1	branch	rgb(255, 255, 0)	normal	1	Clade III
Bradi4g07570.1.p	branch	rgb(255, 255, 0)	normal	1	Clade III
LOC_Os12g29220.1	branch	rgb(255, 255, 0)	normal	1	Clade III
Bradi4g18350.1.p	branch	rgb(255, 255, 0)	normal	1	Clade III
LOC_Os11g31190.1	branch	rgb(255, 255, 0)	normal	1	Clade III
Aco019048.1	branch	rgb(255, 255, 0)	normal	1	Clade III
Aco003627.1	branch	rgb(255, 255, 0)	normal	1	Clade III
Aco017831.1	branch	rgb(255, 255, 0)	normal	1	Clade III
Aco016039.1	branch	rgb(255, 255, 0)	normal	1	Clade III
Dioal.04G122100.1.p	branch	rgb(255, 255, 0)	normal	1	Clade III
AZ12G0222260.1	branch	rgb(255, 255, 0)	normal	1	Clade III
XP_010929602.1	branch	rgb(255, 255, 0)	normal	1	Clade III
XP_008791098.1	branch	rgb(255, 255, 0)	normal	1	Clade III
GSMUA_Achr3P18700_001	branch	rgb(255, 255, 0)	normal	1	Clade III
GSMUA_Achr6P23850_001	branch	rgb(255, 255, 0)	normal	1	Clade III
GSMUA_Achr6P07950_001	branch	rgb(255, 255, 0)	normal	1	Clade III
GSMUA_Achr10P11880_001	branch	rgb(255, 255, 0)	normal	1	Clade III
Dioal.12G021300.1.p	branch	rgb(255, 255, 0)	normal	1	Clade III
VIT_204s0043g00980.1	branch	rgb(255, 255, 0)	normal	1	Clade III
Bradi1g62570.1.p	branch	rgb(255, 255, 0)	normal	1	Clade III
LOC_Os03g22590.1	branch	rgb(255, 255, 0)	normal	1	Clade III
Aco001900.1	branch	rgb(255, 255, 0)	normal	1	Clade III
GSMUA_Achr3P08960_001	branch	rgb(255, 255, 0)	normal	1	Clade III
GSMUA_Achr9P17640_001	branch	rgb(255, 255, 0)	normal	1	Clade III
XP_010921840.1	branch	rgb(255, 255, 0)	normal	1	Clade III
AZ06G0135110.1	branch	rgb(255, 255, 0)	normal	1	Clade III
XP_008802109.1	branch	rgb(255, 255, 0)	normal	1	Clade III
AT2G39060.1	branch	rgb(255, 255, 0)	normal	1	Clade III
DCAR_417157.mRNA	branch	rgb(255, 255, 0)	normal	1	Clade III
orange1.1g042377m	branch	rgb(255, 255, 0)	normal	1	Clade III
MD04G1236000	branch	rgb(255, 255, 0)	normal	1	Clade III
MD12G1255000	branch	rgb(255, 255, 0)	normal	1	Clade III
DCAR_520996.mRNA	branch	rgb(255, 255, 0)	normal	1	Clade III
DCAR_314073.mRNA	branch	rgb(255, 255, 0)	normal	1	Clade III
DCAR_314074.mRNA	branch	rgb(255, 255, 0)	normal	1	Clade III
orange1.1g036251m	branch	rgb(255, 255, 0)	normal	1	Clade III
Soltu.DM.09G022920.1	branch	rgb(255, 255, 0)	normal	1	Clade III
MD11G1299200	branch	rgb(255, 255, 0)	normal	1	Clade III
VIT_207s0104g01340.1	branch	rgb(255, 255, 0)	normal	1	Clade III
Bradi4g34780.1.p	branch	rgb(255, 255, 0)	normal	1	Clade III
Bradi3g41410.1.p	branch	rgb(255, 255, 0)	normal	1	Clade III
LOC_Os08g42350.1	branch	rgb(255, 255, 0)	normal	1	Clade III
Aco004628.1	branch	rgb(255, 255, 0)	normal	1	Clade III
AZ01G0014460.1	branch	rgb(255, 255, 0)	normal	1	Clade III
XP_010926783.1	branch	rgb(255, 255, 0)	normal	1	Clade III
AZ07G0157570.1	branch	rgb(255, 255, 0)	normal	1	Clade III
XP_010943754.1	branch	rgb(255, 255, 0)	normal	1	Clade III
GSMUA_AchrUn_randomP01030_001	branch	rgb(255, 255, 0)	normal	1	Clade III
GSMUA_Achr11P15500_001	branch	rgb(255, 255, 0)	normal	1	Clade III
GSMUA_AchrUn_randomP01040_001	branch	rgb(255, 255, 0)	normal	1	Clade III
GSMUA_Achr8P09230_001	branch	rgb(255, 255, 0)	normal	1	Clade III
GSMUA_Achr8P00620_001	branch	rgb(255, 255, 0)	normal	1	Clade III
Dioal.14G095700.1.p	branch	rgb(255, 255, 0)	normal	1	Clade III
Dioal.14G096900.1.p	branch	rgb(255, 255, 0)	normal	1	Clade III
Dioal.14G096700.1.p	branch	rgb(255, 255, 0)	normal	1	Clade III
Dioal.14G096500.1.p	branch	rgb(255, 255, 0)	normal	1	Clade III
DCAR_624017.mRNA	branch	rgb(106, 168, 79)	normal	1	Clade IV
XP_011621902.1	branch	rgb(106, 168, 79)	normal	1	Clade IV
Soltu.DM.01G039610.1	branch	rgb(106, 168, 79)	normal	1	Clade IV
orange1.1g021755m	branch	rgb(106, 168, 79)	normal	1	Clade IV
VIT_214s0060g01910.1	branch	rgb(106, 168, 79)	normal	1	Clade IV
Dioal.12G013900.1.p	branch	rgb(106, 168, 79)	normal	1	Clade IV
Dioal.07G076600.1.p	branch	rgb(106, 168, 79)	normal	1	Clade IV
LOC_Os03g22200.1	branch	rgb(106, 168, 79)	normal	1	Clade IV
Aco002476.1	branch	rgb(106, 168, 79)	normal	1	Clade IV
GSMUA_Achr3P08120_001	branch	rgb(106, 168, 79)	normal	1	Clade IV
XP_017697409.1	branch	rgb(106, 168, 79)	normal	1	Clade IV
AZ06G0136360.1	branch	rgb(106, 168, 79)	normal	1	Clade IV
XP_010921651.2	branch	rgb(106, 168, 79)	normal	1	Clade IV
VIT_214s0060g01890.1	branch	rgb(106, 168, 79)	normal	1	Clade IV
Bradi2g11920.1.p	branch	rgb(106, 168, 79)	normal	1	Clade IV
Dioal.07G027800.1.p	branch	rgb(106, 168, 79)	normal	1	Clade IV
GSMUA_Achr8P10260_001	branch	rgb(106, 168, 79)	normal	1	Clade IV
GSMUA_Achr11P05500_001	branch	rgb(106, 168, 79)	normal	1	Clade IV
Aco006347.1	branch	rgb(106, 168, 79)	normal	1	Clade IV
XP_019706089.1	branch	rgb(106, 168, 79)	normal	1	Clade IV
XP_017697419.1	branch	rgb(106, 168, 79)	normal	1	Clade IV
orange1.1g039851m	branch	rgb(106, 168, 79)	normal	1	Clade IV
AT3G16690.1	branch	rgb(106, 168, 79)	normal	1	Clade IV
AT4G15920.1	branch	rgb(106, 168, 79)	normal	1	Clade IV
Soltu.DM.01G039590.1	branch	rgb(106, 168, 79)	normal	1	Clade IV
Soltu.DM.01G039600.1	branch	rgb(106, 168, 79)	normal	1	Clade IV
DCAR_102198.mRNA	branch	rgb(106, 168, 79)	normal	1	Clade IV
DCAR_935441.mRNA	branch	rgb(106, 168, 79)	normal	1	Clade IV
orange1.1g026722m	branch	rgb(106, 168, 79)	normal	1	Clade IV
orange1.1g029377m	branch	rgb(106, 168, 79)	normal	1	Clade IV
MD13G1166800	branch	rgb(106, 168, 79)	normal	1	Clade IV
VIT_205s0077g02260.1	branch	rgb(106, 168, 79)	normal	1	Clade IV
AT5G53190.1	branch	rgb(230, 145, 56)	normal	1	Clade I
MD01G1215700	branch	rgb(230, 145, 56)	normal	1	Clade I
Soltu.DM.03G022840.1	branch	rgb(230, 145, 56)	normal	1	Clade I
DCAR_312077.mRNA	branch	rgb(230, 145, 56)	normal	1	Clade I
orange1.1g042197m	branch	rgb(230, 145, 56)	normal	1	Clade I
VIT_216s0050g02540.1	branch	rgb(230, 145, 56)	normal	1	Clade I
XP_006852648.1	branch	rgb(230, 145, 56)	normal	1	Clade I
LOC_Os01g12130.1	branch	rgb(230, 145, 56)	normal	1	Clade I
Bradi2g32230.1.p	branch	rgb(230, 145, 56)	normal	1	Clade I
LOC_Os05g12320.1	branch	rgb(230, 145, 56)	normal	1	Clade I
XP_006847354.2	branch	rgb(230, 145, 56)	normal	1	Clade I
Dioal.17G070800.1.p	branch	rgb(230, 145, 56)	normal	1	Clade I
Dioal.05G115000.1.p	branch	rgb(230, 145, 56)	normal	1	Clade I
Aco010708.1	branch	rgb(230, 145, 56)	normal	1	Clade I
AZ01G0022490.1	branch	rgb(230, 145, 56)	normal	1	Clade I
XP_010925760.1	branch	rgb(230, 145, 56)	normal	1	Clade I
XP_008783960.2	branch	rgb(230, 145, 56)	normal	1	Clade I
AZ04G0091570.1	branch	rgb(230, 145, 56)	normal	1	Clade I
XP_010915676.1	branch	rgb(230, 145, 56)	normal	1	Clade I
Soltu.DM.06G017690.1	branch	rgb(230, 145, 56)	normal	1	Clade I
Soltu.DM.06G017730.1	branch	rgb(230, 145, 56)	normal	1	Clade I
Soltu.DM.06G017720.1	branch	rgb(230, 145, 56)	normal	1	Clade I
Soltu.DM.04G025640.1	branch	rgb(230, 145, 56)	normal	1	Clade I
DCAR_416521.mRNA	branch	rgb(230, 145, 56)	normal	1	Clade I
Soltu.DM.04G025630.1	branch	rgb(230, 145, 56)	normal	1	Clade I
DCAR_101141.mRNA	branch	rgb(230, 145, 56)	normal	1	Clade I
DCAR_311659.mRNA	branch	rgb(230, 145, 56)	normal	1	Clade I
MD05G1012200	branch	rgb(230, 145, 56)	normal	1	Clade I
MD10G1013100	branch	rgb(230, 145, 56)	normal	1	Clade I
MD10G1012200	branch	rgb(230, 145, 56)	normal	1	Clade I
AT1G21460.1	branch	rgb(230, 145, 56)	normal	1	Clade I
Soltu.DM.04G025620.1	branch	rgb(230, 145, 56)	normal	1	Clade I
VIT_218s0001g15330.1	branch	rgb(230, 145, 56)	normal	1	Clade I
orange1.1g025686m	branch	rgb(230, 145, 56)	normal	1	Clade I
orange1.1g028065m	branch	rgb(230, 145, 56)	normal	1	Clade I
orange1.1g031552m	branch	rgb(230, 145, 56)	normal	1	Clade I
Dioal.14G077000.1.p	branch	rgb(230, 145, 56)	normal	1	Clade I
GSMUA_Achr11P09020_001	branch	rgb(230, 145, 56)	normal	1	Clade I
GSMUA_Achr5P01260_001	branch	rgb(230, 145, 56)	normal	1	Clade I
Bradi2g56890.1.p	branch	rgb(230, 145, 56)	normal	1	Clade I
LOC_Os01g65880.1	branch	rgb(230, 145, 56)	normal	1	Clade I
Bradi2g24850.1.p	branch	rgb(230, 145, 56)	normal	1	Clade I
LOC_Os05g35140.1	branch	rgb(230, 145, 56)	normal	1	Clade I
XP_006858415.1	branch	rgb(230, 145, 56)	normal	1	Clade I
Dioal.04G029400.1.p	branch	rgb(230, 145, 56)	normal	1	Clade I
Aco011302.1	branch	rgb(230, 145, 56)	normal	1	Clade I
AZ07G0155080.1	branch	rgb(230, 145, 56)	normal	1	Clade I
XP_010921715.1	branch	rgb(230, 145, 56)	normal	1	Clade I
XP_008810889.2	branch	rgb(230, 145, 56)	normal	1	Clade I
AZ05G0120600.1	branch	rgb(230, 145, 56)	normal	1	Clade I
XP_010911638.1	branch	rgb(230, 145, 56)	normal	1	Clade I
Aco006346.1	branch	rgb(230, 145, 56)	normal	1	Clade I
Bradi2g20931.1.p	branch	rgb(230, 145, 56)	normal	1	Clade I
GSMUA_Achr6P09170_001	branch	rgb(230, 145, 56)	normal	1	Clade I
Soltu.DM.04G025650.1	branch	rgb(230, 145, 56)	normal	1	Clade I
LOC_Os01g40960.1	branch	rgb(230, 145, 56)	normal	1	Clade I
AZ01G0020530.1	branch	rgb(230, 145, 56)	normal	1	Clade I
AZ08G0168560.1	branch	rgb(230, 145, 56)	normal	1	Clade I
Aco016508.1	branch	rgb(230, 145, 56)	normal	1	Clade I
Bradi2g47540.1.p	branch	rgb(230, 145, 56)	normal	1	Clade I
LOC_Os01g50460.1	branch	rgb(230, 145, 56)	normal	1	Clade I
DCAR_522439.mRNA	branch	rgb(230, 145, 56)	normal	1	Clade I
Soltu.DM.07G023250.1	branch	rgb(230, 145, 56)	normal	1	Clade I
AT3G14770.1	branch	rgb(230, 145, 56)	normal	1	Clade I
MD03G1250600	branch	rgb(230, 145, 56)	normal	1	Clade I
MD11G1270800	branch	rgb(230, 145, 56)	normal	1	Clade I
VIT_219s0014g00280.1	branch	rgb(230, 145, 56)	normal	1	Clade I
orange1.1g030148m	branch	rgb(230, 145, 56)	normal	1	Clade I
orange1.1g026653m	branch	rgb(230, 145, 56)	normal	1	Clade I
orange1.1g022823m	branch	rgb(230, 145, 56)	normal	1	Clade I
orange1.1g026671m	branch	rgb(230, 145, 56)	normal	1	Clade I
orange1.1g024546m	branch	rgb(230, 145, 56)	normal	1	Clade I
orange1.1g029590m	branch	rgb(230, 145, 56)	normal	1	Clade I
orange1.1g024943m	branch	rgb(230, 145, 56)	normal	1	Clade I
orange1.1g027013m	branch	rgb(230, 145, 56)	normal	1	Clade I
MD10G1269300	branch	rgb(230, 145, 56)	normal	1	Clade I
MD05G1293200	branch	rgb(230, 145, 56)	normal	1	Clade I
MD10G1269100	branch	rgb(230, 145, 56)	normal	1	Clade I
MD05G1293100	branch	rgb(230, 145, 56)	normal	1	Clade I
MD10G1269400	branch	rgb(230, 145, 56)	normal	1	Clade I
MD05G1293300	branch	rgb(230, 145, 56)	normal	1	Clade I
Bradi2g40537.1.p	branch	rgb(230, 145, 56)	normal	1	Clade I
LOC_Os01g36070.1	branch	rgb(230, 145, 56)	normal	1	Clade I
XP_011623118.1	branch	rgb(230, 145, 56)	normal	1	Clade I
VIT_210s0003g02190.1	branch	rgb(230, 145, 56)	normal	1	Clade I
orange1.1g024679m	branch	rgb(230, 145, 56)	normal	1	Clade I
orange1.1g026694m	branch	rgb(230, 145, 56)	normal	1	Clade I
DCAR_104217.mRNA	branch	rgb(230, 145, 56)	normal	1	Clade I
DCAR_208951.mRNA	branch	rgb(230, 145, 56)	normal	1	Clade I
Soltu.DM.02G014590.1	branch	rgb(230, 145, 56)	normal	1	Clade I
Soltu.DM.03G000980.1	branch	rgb(230, 145, 56)	normal	1	Clade I
Dioal.17G082400.1.p	branch	rgb(230, 145, 56)	normal	1	Clade I
Dioal.05G126000.1.p	branch	rgb(230, 145, 56)	normal	1	Clade I
XP_010926192.1	branch	rgb(230, 145, 56)	normal	1	Clade I
XP_008779964.1	branch	rgb(230, 145, 56)	normal	1	Clade I
XP_008784373.1	branch	rgb(230, 145, 56)	normal	1	Clade I
AZ04G0088790.1	branch	rgb(230, 145, 56)	normal	1	Clade I
XP_010916112.1	branch	rgb(230, 145, 56)	normal	1	Clade I
GSMUA_Achr1P25290_001	branch	rgb(230, 145, 56)	normal	1	Clade I
GSMUA_Achr1P12680_001	branch	rgb(230, 145, 56)	normal	1	Clade I
XP_008792820.1	branch	rgb(230, 145, 56)	normal	1	Clade I
AZ03G0058290.1	branch	rgb(230, 145, 56)	normal	1	Clade I
XP_010922652.1	branch	rgb(230, 145, 56)	normal	1	Clade I
XP_017702522.1	branch	rgb(230, 145, 56)	normal	1	Clade I
DCAR_726836.mRNA	branch	rgb(255, 0, 0)	normal	1	Clade II
DCAR_311046.mRNA	branch	rgb(255, 0, 0)	normal	1	Clade II
DCAR_311558.mRNA	branch	rgb(255, 0, 0)	normal	1	Clade II
DCAR_312928.mRNA	branch	rgb(255, 0, 0)	normal	1	Clade II
MD09G1175800	branch	rgb(255, 0, 0)	normal	1	Clade II
DCAR_518847.mRNA	branch	rgb(255, 0, 0)	normal	1	Clade II
MD06G1176800	branch	rgb(255, 0, 0)	normal	1	Clade II
MD14G1183000	branch	rgb(255, 0, 0)	normal	1	Clade II
VIT_217s0000g08130.1	branch	rgb(255, 0, 0)	normal	1	Clade II
VIT_217s0000g08110.1	branch	rgb(255, 0, 0)	normal	1	Clade II
AT3G28007.1	branch	rgb(255, 0, 0)	normal	1	Clade II
Soltu.DM.03G028150.1	branch	rgb(255, 0, 0)	normal	1	Clade II
AT5G62850.1	branch	rgb(255, 0, 0)	normal	1	Clade II
orange1.1g042988m	branch	rgb(255, 0, 0)	normal	1	Clade II
Soltu.DM.06G026530.1	branch	rgb(255, 0, 0)	normal	1	Clade II
AT5G40260.1	branch	rgb(255, 0, 0)	normal	1	Clade II
Soltu.DM.02G032820.1	branch	rgb(255, 0, 0)	normal	1	Clade II
orange1.1g037762m	branch	rgb(255, 0, 0)	normal	1	Clade II
VIT_214s0066g01420.1	branch	rgb(255, 0, 0)	normal	1	Clade II
MD14G1079800	branch	rgb(255, 0, 0)	normal	1	Clade II
MD17G1035200	branch	rgb(255, 0, 0)	normal	1	Clade II
orange1.1g028709m	branch	rgb(255, 0, 0)	normal	1	Clade II
orange1.1g043313m	branch	rgb(255, 0, 0)	normal	1	Clade II
Aco006155.1	branch	rgb(255, 0, 0)	normal	1	Clade II
XP_008801997.1	branch	rgb(255, 0, 0)	normal	1	Clade II
AZ03G0056740.1	branch	rgb(255, 0, 0)	normal	1	Clade II
XP_010927277.1	branch	rgb(255, 0, 0)	normal	1	Clade II
Bradi4g19730.1.p	branch	rgb(255, 0, 0)	normal	1	Clade II
LOC_Os05g51090.1	branch	rgb(255, 0, 0)	normal	1	Clade II
LOC_Os09g08030.1	branch	rgb(255, 0, 0)	normal	1	Clade II
LOC_Os12g07860.1	branch	rgb(255, 0, 0)	normal	1	Clade II
LOC_Os09g08270.1	branch	rgb(255, 0, 0)	normal	1	Clade II
LOC_Os09g08440.1	branch	rgb(255, 0, 0)	normal	1	Clade II
Bradi2g42990.1.p	branch	rgb(255, 0, 0)	normal	1	Clade II
LOC_Os01g42090.1	branch	rgb(255, 0, 0)	normal	1	Clade II
LOC_Os01g42110.1	branch	rgb(255, 0, 0)	normal	1	Clade II
Dioal.20G030600.1.p	branch	rgb(255, 0, 0)	normal	1	Clade II
Dioal.20G033400.1.p	branch	rgb(255, 0, 0)	normal	1	Clade II
Dioal.20G030400.1.p	branch	rgb(255, 0, 0)	normal	1	Clade II
XP_006844949.1	branch	rgb(255, 0, 0)	normal	1	Clade II
Aco016418.1	branch	rgb(255, 0, 0)	normal	1	Clade II
XP_010940205.1	branch	rgb(255, 0, 0)	normal	1	Clade II
XP_008787980.1	branch	rgb(255, 0, 0)	normal	1	Clade II
Aco006158.1	branch	rgb(255, 0, 0)	normal	1	Clade II
Aco006156.1	branch	rgb(255, 0, 0)	normal	1	Clade II
GSMUA_Achr6P09180_001	branch	rgb(255, 0, 0)	normal	1	Clade II
GSMUA_Achr10P20300_001	branch	rgb(255, 0, 0)	normal	1	Clade II
XP_008800934.1	branch	rgb(255, 0, 0)	normal	1	Clade II
AZ08G0167600.1	branch	rgb(255, 0, 0)	normal	1	Clade II
XP_010924221.1	branch	rgb(255, 0, 0)	normal	1	Clade II
Soltu.DM.08G004840.1	branch	rgb(255, 0, 0)	normal	1	Clade II
Soltu.DM.08G029710.1	branch	rgb(255, 0, 0)	normal	1	Clade II
Soltu.DM.12G008510.1	branch	rgb(255, 0, 0)	normal	1	Clade II
AT1G66770.1	branch	rgb(255, 0, 0)	normal	1	Clade II
AT4G10850.1	branch	rgb(255, 0, 0)	normal	1	Clade II
DCAR_934517.mRNA	branch	rgb(255, 0, 0)	normal	1	Clade II
DCAR_207334.mRNA	branch	rgb(255, 0, 0)	normal	1	Clade II
MD06G1112000	branch	rgb(255, 0, 0)	normal	1	Clade II
MD14G1133400	branch	rgb(255, 0, 0)	normal	1	Clade II
orange1.1g044881m	branch	rgb(255, 0, 0)	normal	1	Clade II
VIT_202s0025g02080.1	branch	rgb(255, 0, 0)	normal	1	Clade II
XP_020523141.1	branch	rgb(255, 0, 0)	normal	1	Clade II
GSMUA_Achr3P32170_001	branch	rgb(255, 0, 0)	normal	1	Clade II
GSMUA_Achr4P09090_001	branch	rgb(255, 0, 0)	normal	1	Clade II
GSMUA_Achr8P25010_001	branch	rgb(255, 0, 0)	normal	1	Clade II
Aco005793.1	branch	rgb(255, 0, 0)	normal	1	Clade II
Dioal.20G071700.1.p	branch	rgb(255, 0, 0)	normal	1	Clade II
LOC_Os02g19820.1	branch	rgb(255, 0, 0)	normal	1	Clade II
Bradi1g32920.1.p	branch	rgb(255, 0, 0)	normal	1	Clade II
Bradi3g10270.1.p	branch	rgb(255, 0, 0)	normal	1	Clade II
XP_008777044.1	branch	rgb(255, 0, 0)	normal	1	Clade II
AZ03G0050360.1	branch	rgb(255, 0, 0)	normal	1	Clade II
XP_010912409.1	branch	rgb(255, 0, 0)	normal	1	Clade II
Dioal.17G060300.1.p	branch	rgb(255, 0, 0)	normal	1	Clade II
Aco004463.1	branch	rgb(255, 0, 0)	normal	1	Clade II
GSMUA_Achr7P14690_001	branch	rgb(255, 0, 0)	normal	1	Clade II
GSMUA_Achr10P22330_001	branch	rgb(255, 0, 0)	normal	1	Clade II
XP_010915992.1	branch	rgb(255, 0, 0)	normal	1	Clade II
XP_008783153.1	branch	rgb(255, 0, 0)	normal	1	Clade II
XP_010925963.1	branch	rgb(255, 0, 0)	normal	1	Clade II
XP_008808693.1	branch	rgb(255, 0, 0)	normal	1	Clade II
Bradi2g42990.1.p|LOC_Os12g07860.1	branch	rgb(255, 0, 0)	normal	1	Clade II
Dioal.14G095700.1.p|Dioal.14G096900.1.p	branch	rgb(255, 255, 0)	normal	1	Clade III
AZ03G0058290.1|GSMUA_Achr1P12680_001	branch	rgb(230, 145, 56)	normal	1	Clade I
AZ07G0157570.1|XP_010943754.1	branch	rgb(255, 255, 0)	normal	1	Clade III
MD06G1136500|MD14G1151300	branch	rgb(255, 255, 0)	normal	1	Clade III
AZ03G0050360.1|XP_008777044.1	branch	rgb(255, 0, 0)	normal	1	Clade II
AZ04G0091570.1|XP_008783960.2	branch	rgb(230, 145, 56)	normal	1	Clade I
Bradi2g40537.1.p|LOC_Os01g36070.1	branch	rgb(230, 145, 56)	normal	1	Clade I
GSMUA_Achr4P09090_001|GSMUA_Achr8P25010_001	branch	rgb(255, 0, 0)	normal	1	Clade II
Aco019048.1|Aco003627.1	branch	rgb(255, 255, 0)	normal	1	Clade III
DCAR_104217.mRNA|DCAR_208951.mRNA	branch	rgb(230, 145, 56)	normal	1	Clade I
GSMUA_Achr6P07950_001|GSMUA_Achr10P11880_001	branch	rgb(255, 255, 0)	normal	1	Clade III
Aco011302.1|XP_008810889.2	branch	rgb(230, 145, 56)	normal	1	Clade I
AT3G16690.1|Soltu.DM.01G039600.1	branch	rgb(106, 168, 79)	normal	1	Clade IV
Dioal.10G008300.1.p|Dioal.05G172500.1.p	branch	rgb(255, 255, 0)	normal	1	Clade III
Soltu.DM.03G020030.1|Soltu.DM.03G020020.1	branch	rgb(255, 255, 0)	normal	1	Clade III
AZ12G0222260.1|GSMUA_Achr10P11880_001	branch	rgb(255, 255, 0)	normal	1	Clade III
Aco004628.1|XP_010943754.1	branch	rgb(255, 255, 0)	normal	1	Clade III
AZ03G0058290.1|XP_008779964.1	branch	rgb(230, 145, 56)	normal	1	Clade I
Soltu.DM.02G014590.1|Soltu.DM.03G000980.1	branch	rgb(230, 145, 56)	normal	1	Clade I
orange1.1g042197m|DCAR_312077.mRNA	branch	rgb(230, 145, 56)	normal	1	Clade I
DCAR_730124.mRNA|DCAR_624574.mRNA	branch	rgb(255, 255, 0)	normal	1	Clade III
DCAR_730122.mRNA|Soltu.DM.03G020110.1	branch	rgb(255, 255, 0)	normal	1	Clade III
Soltu.DM.03G020100.1|Soltu.DM.06G027970.1	branch	rgb(255, 255, 0)	normal	1	Clade III
Aco006347.1|XP_017697419.1	branch	rgb(106, 168, 79)	normal	1	Clade IV
AZ03G0058290.1|Dioal.05G126000.1.p	branch	rgb(230, 145, 56)	normal	1	Clade I
AT5G50800.1|AT4G25010.1	branch	rgb(255, 255, 0)	normal	1	Clade III
DCAR_101141.mRNA|DCAR_416521.mRNA	branch	rgb(230, 145, 56)	normal	1	Clade I
Bradi2g42990.1.p|LOC_Os01g42110.1	branch	rgb(255, 0, 0)	normal	1	Clade II
orange1.1g022823m|MD11G1270800	branch	rgb(230, 145, 56)	normal	1	Clade I
Bradi4g19730.1.p|LOC_Os05g51090.1	branch	rgb(255, 0, 0)	normal	1	Clade II
orange1.1g028065m|orange1.1g031552m	branch	rgb(230, 145, 56)	normal	1	Clade I
Aco019048.1|GSMUA_Achr10P11880_001	branch	rgb(255, 255, 0)	normal	1	Clade III
Aco006158.1|XP_008801997.1	branch	rgb(255, 0, 0)	normal	1	Clade II
Aco006158.1|DCAR_312928.mRNA	branch	rgb(255, 0, 0)	normal	1	Clade II
Bradi4g19730.1.p|LOC_Os12g07860.1	branch	rgb(255, 0, 0)	normal	1	Clade II
Aco010708.1|XP_008783960.2	branch	rgb(230, 145, 56)	normal	1	Clade I
Soltu.DM.08G029710.1|Soltu.DM.12G008510.1	branch	rgb(255, 0, 0)	normal	1	Clade II
Aco016508.1|LOC_Os01g40960.1	branch	rgb(230, 145, 56)	normal	1	Clade I
Aco004463.1|LOC_Os02g19820.1	branch	rgb(255, 0, 0)	normal	1	Clade II
Aco006158.1|XP_006844949.1	branch	rgb(255, 0, 0)	normal	1	Clade II
Aco005793.1|Soltu.DM.12G008510.1	branch	rgb(255, 0, 0)	normal	1	Clade II
Aco006158.1|GSMUA_Achr10P20300_001	branch	rgb(255, 0, 0)	normal	1	Clade II
AZ03G0058290.1|XP_017702522.1	branch	rgb(230, 145, 56)	normal	1	Clade I
Aco016418.1|XP_008787980.1	branch	rgb(255, 0, 0)	normal	1	Clade II
XP_010915992.1|XP_008808693.1	branch	rgb(255, 0, 0)	normal	1	Clade II
Aco002476.1|LOC_Os03g22200.1	branch	rgb(106, 168, 79)	normal	1	Clade IV
AT2G39060.1|DCAR_417157.mRNA	branch	rgb(255, 255, 0)	normal	1	Clade III
AT3G48740.1|AT4G25010.1	branch	rgb(255, 255, 0)	normal	1	Clade III
Aco004463.1|GSMUA_Achr10P22330_001	branch	rgb(255, 0, 0)	normal	1	Clade II
Aco001900.1|GSMUA_Achr9P17640_001	branch	rgb(255, 255, 0)	normal	1	Clade III
orange1.1g025686m|orange1.1g031552m	branch	rgb(230, 145, 56)	normal	1	Clade I
MD10G1013100|MD05G1012200	branch	rgb(230, 145, 56)	normal	1	Clade I
MD03G1250600|MD11G1270800	branch	rgb(230, 145, 56)	normal	1	Clade I
AZ01G0020530.1|AZ08G0168560.1	branch	rgb(230, 145, 56)	normal	1	Clade I
Bradi4g07570.1.p|LOC_Os11g31190.1	branch	rgb(255, 255, 0)	normal	1	Clade III
Aco011302.1|Dioal.14G077000.1.p	branch	rgb(230, 145, 56)	normal	1	Clade I
GSMUA_Achr7P14690_001|GSMUA_Achr10P22330_001	branch	rgb(255, 0, 0)	normal	1	Clade II
AZ05G0120600.1|XP_008810889.2	branch	rgb(230, 145, 56)	normal	1	Clade I
Soltu.DM.03G020100.1|Soltu.DM.03G020070.1	branch	rgb(255, 255, 0)	normal	1	Clade III
orange1.1g042197m|Soltu.DM.03G022840.1	branch	rgb(230, 145, 56)	normal	1	Clade I
XP_010922652.1|XP_017702522.1	branch	rgb(230, 145, 56)	normal	1	Clade I
Aco005793.1|MD14G1133400	branch	rgb(255, 0, 0)	normal	1	Clade II
GSMUA_AchrUn_randomP01040_001|GSMUA_Achr8P00620_001	branch	rgb(255, 255, 0)	normal	1	Clade III
orange1.1g020739m|MD14G1151300	branch	rgb(255, 255, 0)	normal	1	Clade III
XP_006852648.1|LOC_Os01g12130.1	branch	rgb(230, 145, 56)	normal	1	Clade I
AT3G14770.1|MD11G1270800	branch	rgb(230, 145, 56)	normal	1	Clade I
DCAR_730122.mRNA|DCAR_208475.mRNA	branch	rgb(255, 255, 0)	normal	1	Clade III
XP_020523141.1|GSMUA_Achr8P25010_001	branch	rgb(255, 0, 0)	normal	1	Clade II
Soltu.DM.03G020030.1|Soltu.DM.03G020050.1	branch	rgb(255, 255, 0)	normal	1	Clade III
Aco006158.1|XP_008787980.1	branch	rgb(255, 0, 0)	normal	1	Clade II
Aco016508.1|Bradi2g20931.1.p	branch	rgb(230, 145, 56)	normal	1	Clade I
Dioal.20G033400.1.p|Dioal.20G030600.1.p	branch	rgb(255, 0, 0)	normal	1	Clade II
Aco002476.1|Dioal.07G076600.1.p	branch	rgb(106, 168, 79)	normal	1	Clade IV
Aco016508.1|LOC_Os01g50460.1	branch	rgb(230, 145, 56)	normal	1	Clade I
AT5G40260.1|Soltu.DM.02G032820.1	branch	rgb(255, 0, 0)	normal	1	Clade II
DCAR_726836.mRNA|DCAR_312928.mRNA	branch	rgb(255, 0, 0)	normal	1	Clade II
orange1.1g042197m|MD01G1215700	branch	rgb(230, 145, 56)	normal	1	Clade I
AT1G21460.1|Soltu.DM.04G025620.1	branch	rgb(230, 145, 56)	normal	1	Clade I
orange1.1g036251m|DCAR_314074.mRNA	branch	rgb(255, 255, 0)	normal	1	Clade III
Aco011302.1|Soltu.DM.04G025640.1	branch	rgb(230, 145, 56)	normal	1	Clade I
Bradi1g62570.1.p|LOC_Os03g22590.1	branch	rgb(255, 255, 0)	normal	1	Clade III
Aco002476.1|DCAR_624017.mRNA	branch	rgb(106, 168, 79)	normal	1	Clade IV
Aco005793.1|Dioal.20G071700.1.p	branch	rgb(255, 0, 0)	normal	1	Clade II
GSMUA_Achr11P09020_001|GSMUA_Achr5P01260_001	branch	rgb(230, 145, 56)	normal	1	Clade I
DCAR_730122.mRNA|DCAR_730129.mRNA	branch	rgb(255, 255, 0)	normal	1	Clade III
AT5G62850.1|Soltu.DM.06G026530.1	branch	rgb(255, 0, 0)	normal	1	Clade II
Aco019048.1|Dioal.05G172500.1.p	branch	rgb(255, 255, 0)	normal	1	Clade III
AZ05G0120600.1|XP_010911638.1	branch	rgb(230, 145, 56)	normal	1	Clade I
AZ06G0135110.1|XP_008802109.1	branch	rgb(255, 255, 0)	normal	1	Clade III
DCAR_102198.mRNA|DCAR_935441.mRNA	branch	rgb(106, 168, 79)	normal	1	Clade IV
Aco006158.1|Aco006156.1	branch	rgb(255, 0, 0)	normal	1	Clade II
orange1.1g037762m|Soltu.DM.02G032820.1	branch	rgb(255, 0, 0)	normal	1	Clade II
Aco011302.1|Dioal.04G029400.1.p	branch	rgb(230, 145, 56)	normal	1	Clade I
orange1.1g026722m|VIT_205s0077g02260.1	branch	rgb(106, 168, 79)	normal	1	Clade IV
AT3G16690.1|AT4G15920.1	branch	rgb(106, 168, 79)	normal	1	Clade IV
AT3G16690.1|orange1.1g039851m	branch	rgb(106, 168, 79)	normal	1	Clade IV
XP_010925963.1|XP_008808693.1	branch	rgb(255, 0, 0)	normal	1	Clade II
AZ06G0135110.1|XP_010921840.1	branch	rgb(255, 255, 0)	normal	1	Clade III
AT3G48740.1|AT5G23660.1	branch	rgb(255, 255, 0)	normal	1	Clade III
MD10G1269100|MD05G1293300	branch	rgb(230, 145, 56)	normal	1	Clade I
Aco011302.1|Soltu.DM.06G017690.1	branch	rgb(230, 145, 56)	normal	1	Clade I
XP_010940205.1|XP_008787980.1	branch	rgb(255, 0, 0)	normal	1	Clade II
GSMUA_Achr1P25290_001|GSMUA_Achr1P12680_001	branch	rgb(230, 145, 56)	normal	1	Clade I
LOC_Os09g08270.1|LOC_Os09g08440.1	branch	rgb(255, 0, 0)	normal	1	Clade II
orange1.1g020739m|orange1.1g028502m	branch	rgb(255, 255, 0)	normal	1	Clade III
DCAR_934517.mRNA|MD14G1133400	branch	rgb(255, 0, 0)	normal	1	Clade II
Aco005793.1|AT4G10850.1	branch	rgb(255, 0, 0)	normal	1	Clade II
AT3G28007.1|MD09G1175800	branch	rgb(255, 0, 0)	normal	1	Clade II
AT5G53190.1|MD01G1215700	branch	rgb(230, 145, 56)	normal	1	Clade I
AT5G50790.1|MD14G1151400	branch	rgb(255, 255, 0)	normal	1	Clade III
AT3G14770.1|Soltu.DM.07G023250.1	branch	rgb(230, 145, 56)	normal	1	Clade I
Bradi2g56890.1.p|GSMUA_Achr5P01260_001	branch	rgb(230, 145, 56)	normal	1	Clade I
GSMUA_Achr6P09180_001|GSMUA_Achr10P20300_001	branch	rgb(255, 0, 0)	normal	1	Clade II
XP_011623118.1|MD05G1293200	branch	rgb(230, 145, 56)	normal	1	Clade I
orange1.1g022823m|orange1.1g026653m	branch	rgb(230, 145, 56)	normal	1	Clade I
orange1.1g020739m|Soltu.DM.03G020050.1	branch	rgb(255, 255, 0)	normal	1	Clade III
orange1.1g028709m|orange1.1g043313m	branch	rgb(255, 0, 0)	normal	1	Clade II
Aco006346.1|Bradi2g20931.1.p	branch	rgb(230, 145, 56)	normal	1	Clade I
orange1.1g044881m|VIT_202s0025g02080.1	branch	rgb(255, 0, 0)	normal	1	Clade II
XP_011623118.1|Soltu.DM.03G000980.1	branch	rgb(230, 145, 56)	normal	1	Clade I
XP_019706089.1|XP_017697419.1	branch	rgb(106, 168, 79)	normal	1	Clade IV
AZ04G0088790.1|XP_008784373.1	branch	rgb(230, 145, 56)	normal	1	Clade I
Aco006347.1|GSMUA_Achr11P05500_001	branch	rgb(106, 168, 79)	normal	1	Clade IV
orange1.1g037762m|VIT_214s0066g01420.1	branch	rgb(255, 0, 0)	normal	1	Clade II
AZ12G0222260.1|Dioal.04G122100.1.p	branch	rgb(255, 255, 0)	normal	1	Clade III
AZ08G0167600.1|XP_008800934.1	branch	rgb(255, 0, 0)	normal	1	Clade II
GSMUA_AchrUn_randomP01040_001|GSMUA_Achr11P15500_001	branch	rgb(255, 255, 0)	normal	1	Clade III
LOC_Os01g42090.1|LOC_Os01g42110.1	branch	rgb(255, 0, 0)	normal	1	Clade II
orange1.1g042377m|MD12G1255000	branch	rgb(255, 255, 0)	normal	1	Clade III
orange1.1g036251m|Soltu.DM.09G022920.1	branch	rgb(255, 255, 0)	normal	1	Clade III
orange1.1g024679m|VIT_210s0003g02190.1	branch	rgb(230, 145, 56)	normal	1	Clade I
MD10G1269100|MD05G1293200	branch	rgb(230, 145, 56)	normal	1	Clade I
AT1G21460.1|DCAR_416521.mRNA	branch	rgb(230, 145, 56)	normal	1	Clade I
DCAR_730122.mRNA|DCAR_730176.mRNA	branch	rgb(255, 255, 0)	normal	1	Clade III
DCAR_730122.mRNA|Soltu.DM.06G027970.1	branch	rgb(255, 255, 0)	normal	1	Clade III
Aco004463.1|XP_008808693.1	branch	rgb(255, 0, 0)	normal	1	Clade II
AT5G13170.1|VIT_201s0146g00260.1	branch	rgb(255, 255, 0)	normal	1	Clade III
orange1.1g021755m|Soltu.DM.01G039610.1	branch	rgb(106, 168, 79)	normal	1	Clade IV
DCAR_934517.mRNA|DCAR_207334.mRNA	branch	rgb(255, 0, 0)	normal	1	Clade II
orange1.1g028709m|Soltu.DM.02G032820.1	branch	rgb(255, 0, 0)	normal	1	Clade II
Aco010708.1|Dioal.17G070800.1.p	branch	rgb(230, 145, 56)	normal	1	Clade I
Aco010708.1|LOC_Os01g12130.1	branch	rgb(230, 145, 56)	normal	1	Clade I
Aco001900.1|VIT_204s0043g00980.1	branch	rgb(255, 255, 0)	normal	1	Clade III
AZ12G0222260.1|XP_008791098.1	branch	rgb(255, 255, 0)	normal	1	Clade III
DCAR_314073.mRNA|DCAR_314074.mRNA	branch	rgb(255, 255, 0)	normal	1	Clade III
AT1G66770.1|AT4G10850.1	branch	rgb(255, 0, 0)	normal	1	Clade II
Bradi4g07570.1.p|LOC_Os12g29220.1	branch	rgb(255, 255, 0)	normal	1	Clade III
AZ03G0056740.1|XP_010927277.1	branch	rgb(255, 0, 0)	normal	1	Clade II
Aco006158.1|MD09G1175800	branch	rgb(255, 0, 0)	normal	1	Clade II
Aco006158.1|Soltu.DM.12G008510.1	branch	rgb(255, 0, 0)	normal	1	Clade II
Aco006158.1|LOC_Os12g07860.1	branch	rgb(255, 0, 0)	normal	1	Clade II
MD13G1124300|MD16G1125300	branch	rgb(255, 255, 0)	normal	1	Clade III
VIT_217s0000g08130.1|VIT_217s0000g08110.1	branch	rgb(255, 0, 0)	normal	1	Clade II
DCAR_518723.mRNA|DCAR_624575.mRNA	branch	rgb(255, 255, 0)	normal	1	Clade III
Aco006347.1|Bradi2g11920.1.p	branch	rgb(106, 168, 79)	normal	1	Clade IV
orange1.1g024546m|orange1.1g029590m	branch	rgb(230, 145, 56)	normal	1	Clade I
Soltu.DM.03G020080.1|Soltu.DM.03G020070.1	branch	rgb(255, 255, 0)	normal	1	Clade III
Soltu.DM.01G039590.1|Soltu.DM.01G039600.1	branch	rgb(106, 168, 79)	normal	1	Clade IV
Dioal.14G096700.1.p|Dioal.14G096500.1.p	branch	rgb(255, 255, 0)	normal	1	Clade III
AZ01G0014460.1|XP_010926783.1	branch	rgb(255, 255, 0)	normal	1	Clade III
MD06G1136600|MD14G1151400	branch	rgb(255, 255, 0)	normal	1	Clade III
orange1.1g025686m|VIT_218s0001g15330.1	branch	rgb(230, 145, 56)	normal	1	Clade I
Bradi3g44260.1.p|Dioal.05G172500.1.p	branch	rgb(255, 255, 0)	normal	1	Clade III
DCAR_520996.mRNA|DCAR_314074.mRNA	branch	rgb(255, 255, 0)	normal	1	Clade III
Dioal.17G082400.1.p|Dioal.05G126000.1.p	branch	rgb(230, 145, 56)	normal	1	Clade I
AT5G62850.1|Soltu.DM.03G028150.1	branch	rgb(255, 0, 0)	normal	1	Clade II
GSMUA_Achr8P10260_001|GSMUA_Achr11P05500_001	branch	rgb(106, 168, 79)	normal	1	Clade IV
MD10G1269400|MD05G1293300	branch	rgb(230, 145, 56)	normal	1	Clade I
Aco010708.1|Dioal.05G115000.1.p	branch	rgb(230, 145, 56)	normal	1	Clade I
AT5G50790.1|VIT_217s0000g00830.1	branch	rgb(255, 255, 0)	normal	1	Clade III
Aco010708.1|MD01G1215700	branch	rgb(230, 145, 56)	normal	1	Clade I
AT3G28007.1|VIT_217s0000g08110.1	branch	rgb(255, 0, 0)	normal	1	Clade II
Soltu.DM.03G020080.1|Soltu.DM.03G020090.1	branch	rgb(255, 255, 0)	normal	1	Clade III
Bradi2g42990.1.p|LOC_Os09g08440.1	branch	rgb(255, 0, 0)	normal	1	Clade II
Dioal.12G021300.1.p|VIT_204s0043g00980.1	branch	rgb(255, 255, 0)	normal	1	Clade III
MD11G1299200|VIT_207s0104g01340.1	branch	rgb(255, 255, 0)	normal	1	Clade III
Aco004463.1|XP_008777044.1	branch	rgb(255, 0, 0)	normal	1	Clade II
orange1.1g022823m|VIT_219s0014g00280.1	branch	rgb(230, 145, 56)	normal	1	Clade I
AT3G28007.1|MD14G1183000	branch	rgb(255, 0, 0)	normal	1	Clade II
Aco010708.1|XP_006847354.2	branch	rgb(230, 145, 56)	normal	1	Clade I
AZ06G0136360.1|GSMUA_Achr3P08120_001	branch	rgb(106, 168, 79)	normal	1	Clade IV
orange1.1g022823m|orange1.1g027013m	branch	rgb(230, 145, 56)	normal	1	Clade I
Bradi2g56890.1.p|LOC_Os01g65880.1	branch	rgb(230, 145, 56)	normal	1	Clade I
Dioal.12G013900.1.p|Dioal.07G076600.1.p	branch	rgb(106, 168, 79)	normal	1	Clade IV
Aco002476.1|GSMUA_Achr3P08120_001	branch	rgb(106, 168, 79)	normal	1	Clade IV
Bradi4g34780.1.p|LOC_Os08g42350.1	branch	rgb(255, 255, 0)	normal	1	Clade III
DCAR_518722.mRNA|DCAR_624574.mRNA	branch	rgb(255, 255, 0)	normal	1	Clade III
Aco001900.1|LOC_Os03g22590.1	branch	rgb(255, 255, 0)	normal	1	Clade III
Aco006158.1|Dioal.20G030600.1.p	branch	rgb(255, 0, 0)	normal	1	Clade II
orange1.1g028709m|MD17G1035200	branch	rgb(255, 0, 0)	normal	1	Clade II
Aco016508.1|Soltu.DM.04G025650.1	branch	rgb(230, 145, 56)	normal	1	Clade I
Dioal.14G096700.1.p|Dioal.14G096900.1.p	branch	rgb(255, 255, 0)	normal	1	Clade III
XP_011623118.1|Dioal.05G126000.1.p	branch	rgb(230, 145, 56)	normal	1	Clade I
Aco004463.1|Dioal.20G071700.1.p	branch	rgb(255, 0, 0)	normal	1	Clade II
Aco019048.1|XP_011627469.1	branch	rgb(255, 255, 0)	normal	1	Clade III
XP_011623118.1|LOC_Os01g36070.1	branch	rgb(230, 145, 56)	normal	1	Clade I
orange1.1g024679m|orange1.1g026694m	branch	rgb(230, 145, 56)	normal	1	Clade I
Bradi2g32230.1.p|LOC_Os05g12320.1	branch	rgb(230, 145, 56)	normal	1	Clade I
orange1.1g026722m|Soltu.DM.01G039600.1	branch	rgb(106, 168, 79)	normal	1	Clade IV
Bradi3g44260.1.p|LOC_Os02g30910.1	branch	rgb(255, 255, 0)	normal	1	Clade III
orange1.1g024943m|orange1.1g027013m	branch	rgb(230, 145, 56)	normal	1	Clade I
Aco019048.1|Aco016039.1	branch	rgb(255, 255, 0)	normal	1	Clade III
MD10G1269100|MD05G1293100	branch	rgb(230, 145, 56)	normal	1	Clade I
Bradi4g18350.1.p|LOC_Os11g31190.1	branch	rgb(255, 255, 0)	normal	1	Clade III
DCAR_518847.mRNA|MD14G1183000	branch	rgb(255, 0, 0)	normal	1	Clade II
AZ03G0050360.1|XP_010912409.1	branch	rgb(255, 0, 0)	normal	1	Clade II
Soltu.DM.03G020100.1|Soltu.DM.06G027960.1	branch	rgb(255, 255, 0)	normal	1	Clade III
AZ01G0022490.1|XP_010925760.1	branch	rgb(230, 145, 56)	normal	1	Clade I
Aco002476.1|XP_011621902.1	branch	rgb(106, 168, 79)	normal	1	Clade IV
MD06G1112000|MD14G1133400	branch	rgb(255, 0, 0)	normal	1	Clade II
Dioal.20G033400.1.p|Dioal.20G030400.1.p	branch	rgb(255, 0, 0)	normal	1	Clade II
AZ04G0091570.1|XP_010915676.1	branch	rgb(230, 145, 56)	normal	1	Clade I
AZ01G0020530.1|LOC_Os01g40960.1	branch	rgb(230, 145, 56)	normal	1	Clade I
orange1.1g026722m|DCAR_935441.mRNA	branch	rgb(106, 168, 79)	normal	1	Clade IV
XP_010929602.1|XP_008791098.1	branch	rgb(255, 255, 0)	normal	1	Clade III
Bradi3g41410.1.p|LOC_Os08g42350.1	branch	rgb(255, 255, 0)	normal	1	Clade III
Aco005793.1|GSMUA_Achr8P25010_001	branch	rgb(255, 0, 0)	normal	1	Clade II
GSMUA_AchrUn_randomP01040_001|GSMUA_AchrUn_randomP01030_001	branch	rgb(255, 255, 0)	normal	1	Clade III
Bradi2g56890.1.p|LOC_Os05g35140.1	branch	rgb(230, 145, 56)	normal	1	Clade I
orange1.1g024546m|orange1.1g027013m	branch	rgb(230, 145, 56)	normal	1	Clade I
orange1.1g022823m|orange1.1g026671m	branch	rgb(230, 145, 56)	normal	1	Clade I
Soltu.DM.03G020100.1|Soltu.DM.03G020060.1	branch	rgb(255, 255, 0)	normal	1	Clade III
AZ03G0058290.1|XP_008792820.1	branch	rgb(230, 145, 56)	normal	1	Clade I
AZ04G0088790.1|XP_008779964.1	branch	rgb(230, 145, 56)	normal	1	Clade I
MD04G1236000|MD12G1255000	branch	rgb(255, 255, 0)	normal	1	Clade III
MD10G1269300|MD05G1293200	branch	rgb(230, 145, 56)	normal	1	Clade I
AT3G48740.1|Soltu.DM.03G020050.1	branch	rgb(255, 255, 0)	normal	1	Clade III
Bradi2g32230.1.p|LOC_Os01g12130.1	branch	rgb(230, 145, 56)	normal	1	Clade I
MD06G1176800|MD14G1183000	branch	rgb(255, 0, 0)	normal	1	Clade II
LOC_Os09g08030.1|LOC_Os12g07860.1	branch	rgb(255, 0, 0)	normal	1	Clade II
GSMUA_Achr3P18700_001|GSMUA_Achr6P23850_001	branch	rgb(255, 255, 0)	normal	1	Clade III
AZ03G0056740.1|XP_008801997.1	branch	rgb(255, 0, 0)	normal	1	Clade II
Aco005793.1|VIT_202s0025g02080.1	branch	rgb(255, 0, 0)	normal	1	Clade II
Soltu.DM.06G017730.1|Soltu.DM.06G017720.1	branch	rgb(230, 145, 56)	normal	1	Clade I
AZ06G0136360.1|XP_010921651.2	branch	rgb(106, 168, 79)	normal	1	Clade IV
DCAR_101141.mRNA|Soltu.DM.04G025630.1	branch	rgb(230, 145, 56)	normal	1	Clade I
DCAR_730122.mRNA|DCAR_730123.mRNA	branch	rgb(255, 255, 0)	normal	1	Clade III
orange1.1g021755m|VIT_214s0060g01910.1	branch	rgb(106, 168, 79)	normal	1	Clade IV
XP_011623118.1|Soltu.DM.07G023250.1	branch	rgb(230, 145, 56)	normal	1	Clade I
Soltu.DM.03G020080.1|Soltu.DM.03G019570.1	branch	rgb(255, 255, 0)	normal	1	Clade III
orange1.1g042988m|Soltu.DM.06G026530.1	branch	rgb(255, 0, 0)	normal	1	Clade II
XP_006858415.1|Dioal.04G029400.1.p	branch	rgb(230, 145, 56)	normal	1	Clade I
GSMUA_Achr8P09230_001|GSMUA_Achr8P00620_001	branch	rgb(255, 255, 0)	normal	1	Clade III
AZ06G0135110.1|GSMUA_Achr9P17640_001	branch	rgb(255, 255, 0)	normal	1	Clade III
AZ04G0088790.1|XP_010916112.1	branch	rgb(230, 145, 56)	normal	1	Clade I
orange1.1g028709m|MD14G1079800	branch	rgb(255, 0, 0)	normal	1	Clade II
AT3G28007.1|Soltu.DM.03G028150.1	branch	rgb(255, 0, 0)	normal	1	Clade II
orange1.1g020739m|orange1.1g023262m	branch	rgb(255, 255, 0)	normal	1	Clade III
XP_011623118.1|LOC_Os01g50460.1	branch	rgb(230, 145, 56)	normal	1	Clade I
Bradi2g24850.1.p|LOC_Os05g35140.1	branch	rgb(230, 145, 56)	normal	1	Clade I
DCAR_101141.mRNA|DCAR_311659.mRNA	branch	rgb(230, 145, 56)	normal	1	Clade I
XP_010915992.1|XP_008783153.1	branch	rgb(255, 0, 0)	normal	1	Clade II
XP_010926192.1|XP_008779964.1	branch	rgb(230, 145, 56)	normal	1	Clade I
orange1.1g036251m|VIT_207s0104g01340.1	branch	rgb(255, 255, 0)	normal	1	Clade III
AZ08G0167600.1|XP_010924221.1	branch	rgb(255, 0, 0)	normal	1	Clade II
orange1.1g024679m|Soltu.DM.03G000980.1	branch	rgb(230, 145, 56)	normal	1	Clade I
orange1.1g025761m|MD16G1125300	branch	rgb(255, 255, 0)	normal	1	Clade III
DCAR_728320.mRNA|Soltu.DM.05G012430.1	branch	rgb(255, 255, 0)	normal	1	Clade III
GSMUA_Achr6P09170_001|Soltu.DM.04G025650.1	branch	rgb(230, 145, 56)	normal	1	Clade I
Aco011302.1|XP_010921715.1	branch	rgb(230, 145, 56)	normal	1	Clade I
MD13G1166800|VIT_205s0077g02260.1	branch	rgb(106, 168, 79)	normal	1	Clade IV
GSMUA_Achr3P08960_001|GSMUA_Achr9P17640_001	branch	rgb(255, 255, 0)	normal	1	Clade III
Aco006347.1|VIT_214s0060g01890.1	branch	rgb(106, 168, 79)	normal	1	Clade IV
AT5G50790.1|Soltu.DM.06G027970.1	branch	rgb(255, 255, 0)	normal	1	Clade III
GSMUA_Achr3P32170_001|GSMUA_Achr8P25010_001	branch	rgb(255, 0, 0)	normal	1	Clade II
Aco017831.1|Aco016039.1	branch	rgb(255, 255, 0)	normal	1	Clade III
AZ01G0022490.1|XP_008783960.2	branch	rgb(230, 145, 56)	normal	1	Clade I
AZ08G0167600.1|GSMUA_Achr10P20300_001	branch	rgb(255, 0, 0)	normal	1	Clade II
AZ06G0136360.1|XP_017697409.1	branch	rgb(106, 168, 79)	normal	1	Clade IV
Bradi2g47540.1.p|LOC_Os01g50460.1	branch	rgb(230, 145, 56)	normal	1	Clade I
Bradi1g32920.1.p|LOC_Os02g19820.1	branch	rgb(255, 0, 0)	normal	1	Clade II
Aco006347.1|orange1.1g039851m	branch	rgb(106, 168, 79)	normal	1	Clade IV
Aco011302.1|DCAR_416521.mRNA	branch	rgb(230, 145, 56)	normal	1	Clade I
Aco006155.1|XP_008801997.1	branch	rgb(255, 0, 0)	normal	1	Clade II
DCAR_726836.mRNA|DCAR_311046.mRNA	branch	rgb(255, 0, 0)	normal	1	Clade II
orange1.1g026722m|orange1.1g029377m	branch	rgb(106, 168, 79)	normal	1	Clade IV
Aco011302.1|GSMUA_Achr5P01260_001	branch	rgb(230, 145, 56)	normal	1	Clade I
AT5G50790.1|orange1.1g047365m	branch	rgb(255, 255, 0)	normal	1	Clade III
AT2G39060.1|DCAR_314074.mRNA	branch	rgb(255, 255, 0)	normal	1	Clade III
orange1.1g025686m|Soltu.DM.04G025620.1	branch	rgb(230, 145, 56)	normal	1	Clade I
AZ07G0155080.1|XP_010921715.1	branch	rgb(230, 145, 56)	normal	1	Clade I
orange1.1g042197m|VIT_216s0050g02540.1	branch	rgb(230, 145, 56)	normal	1	Clade I
Aco006158.1|Soltu.DM.02G032820.1	branch	rgb(255, 0, 0)	normal	1	Clade II
DCAR_522439.mRNA|Soltu.DM.07G023250.1	branch	rgb(230, 145, 56)	normal	1	Clade I
Bradi1g32920.1.p|Bradi3g10270.1.p	branch	rgb(255, 0, 0)	normal	1	Clade II
Aco004463.1|Dioal.17G060300.1.p	branch	rgb(255, 0, 0)	normal	1	Clade II
Soltu.DM.06G027950.1|Soltu.DM.06G027960.1	branch	rgb(255, 255, 0)	normal	1	Clade III
orange1.1g042377m|DCAR_417157.mRNA	branch	rgb(255, 255, 0)	normal	1	Clade III
Aco002476.1|Soltu.DM.01G039610.1	branch	rgb(106, 168, 79)	normal	1	Clade IV
GSMUA_Achr3P18700_001|GSMUA_Achr10P11880_001	branch	rgb(255, 255, 0)	normal	1	Clade III
Aco019048.1|LOC_Os11g31190.1	branch	rgb(255, 255, 0)	normal	1	Clade III
DCAR_311558.mRNA|DCAR_312928.mRNA	branch	rgb(255, 0, 0)	normal	1	Clade II
orange1.1g022823m|orange1.1g030148m	branch	rgb(230, 145, 56)	normal	1	Clade I
Soltu.DM.06G017730.1|Soltu.DM.06G017690.1	branch	rgb(230, 145, 56)	normal	1	Clade I
Soltu.DM.08G004840.1|Soltu.DM.12G008510.1	branch	rgb(255, 0, 0)	normal	1	Clade II
DCAR_104217.mRNA|Soltu.DM.03G000980.1	branch	rgb(230, 145, 56)	normal	1	Clade I
Aco006347.1|Dioal.07G027800.1.p	branch	rgb(106, 168, 79)	normal	1	Clade IV
MD10G1013100|MD10G1012200	branch	rgb(230, 145, 56)	normal	1	Clade I
AZ01G0014460.1|XP_010943754.1	branch	rgb(255, 255, 0)	normal	1	Clade III
DCAR_730122.mRNA|DCAR_624575.mRNA	branch	rgb(255, 255, 0)	normal	1	Clade III
XP_006844581.1|XP_011627469.1	branch	rgb(255, 255, 0)	normal	1	Clade III
Aco001900.1|DCAR_314074.mRNA	branch	rgb(255, 255, 0)	normal	1	Clade III
Aco006347.1|DCAR_624017.mRNA	branch	rgb(106, 168, 79)	normal	1	Clade IV
AT1G21460.1|MD05G1012200	branch	rgb(230, 145, 56)	normal	1	Clade I
AT5G13170.1|MD16G1125300	branch	rgb(255, 255, 0)	normal	1	Clade III
Bradi4g34780.1.p	label	rgb(255, 255, 0)	normal	1	Clade III
Bradi3g41410.1.p	label	rgb(255, 255, 0)	normal	1	Clade III
LOC_Os08g42350.1	label	rgb(255, 255, 0)	normal	1	Clade III
Aco004628.1	label	rgb(255, 255, 0)	normal	1	Clade III
AZ01G0014460.1	label	rgb(255, 255, 0)	normal	1	Clade III
XP_010926783.1	label	rgb(255, 255, 0)	normal	1	Clade III
AZ07G0157570.1	label	rgb(255, 255, 0)	normal	1	Clade III
XP_010943754.1	label	rgb(255, 255, 0)	normal	1	Clade III
Aco006346.1	label	rgb(230, 145, 56)	normal	1	Clade I
Bradi2g20931.1.p	label	rgb(230, 145, 56)	normal	1	Clade I
GSMUA_Achr6P09170_001	label	rgb(230, 145, 56)	normal	1	Clade I
Soltu.DM.04G025650.1	label	rgb(230, 145, 56)	normal	1	Clade I
LOC_Os01g40960.1	label	rgb(230, 145, 56)	normal	1	Clade I
AZ01G0020530.1	label	rgb(230, 145, 56)	normal	1	Clade I
AZ08G0168560.1	label	rgb(230, 145, 56)	normal	1	Clade I
Aco016508.1	label	rgb(230, 145, 56)	normal	1	Clade I
Bradi2g47540.1.p	label	rgb(230, 145, 56)	normal	1	Clade I
LOC_Os01g50460.1	label	rgb(230, 145, 56)	normal	1	Clade I
DCAR_522439.mRNA	label	rgb(230, 145, 56)	normal	1	Clade I
Soltu.DM.07G023250.1	label	rgb(230, 145, 56)	normal	1	Clade I
AT3G14770.1	label	rgb(230, 145, 56)	normal	1	Clade I
MD03G1250600	label	rgb(230, 145, 56)	normal	1	Clade I
MD11G1270800	label	rgb(230, 145, 56)	normal	1	Clade I
VIT_219s0014g00280.1	label	rgb(230, 145, 56)	normal	1	Clade I
orange1.1g030148m	label	rgb(230, 145, 56)	normal	1	Clade I
orange1.1g026653m	label	rgb(230, 145, 56)	normal	1	Clade I
orange1.1g022823m	label	rgb(230, 145, 56)	normal	1	Clade I
orange1.1g026671m	label	rgb(230, 145, 56)	normal	1	Clade I
orange1.1g024546m	label	rgb(230, 145, 56)	normal	1	Clade I
orange1.1g029590m	label	rgb(230, 145, 56)	normal	1	Clade I
orange1.1g024943m	label	rgb(230, 145, 56)	normal	1	Clade I
orange1.1g027013m	label	rgb(230, 145, 56)	normal	1	Clade I
MD10G1269300	label	rgb(230, 145, 56)	normal	1	Clade I
MD05G1293200	label	rgb(230, 145, 56)	normal	1	Clade I
MD10G1269100	label	rgb(230, 145, 56)	normal	1	Clade I
MD05G1293100	label	rgb(230, 145, 56)	normal	1	Clade I
MD10G1269400	label	rgb(230, 145, 56)	normal	1	Clade I
MD05G1293300	label	rgb(230, 145, 56)	normal	1	Clade I
Bradi2g40537.1.p	label	rgb(230, 145, 56)	normal	1	Clade I
LOC_Os01g36070.1	label	rgb(230, 145, 56)	normal	1	Clade I
XP_011623118.1	label	rgb(230, 145, 56)	normal	1	Clade I
VIT_210s0003g02190.1	label	rgb(230, 145, 56)	normal	1	Clade I
orange1.1g024679m	label	rgb(230, 145, 56)	normal	1	Clade I
orange1.1g026694m	label	rgb(230, 145, 56)	normal	1	Clade I
DCAR_104217.mRNA	label	rgb(230, 145, 56)	normal	1	Clade I
DCAR_208951.mRNA	label	rgb(230, 145, 56)	normal	1	Clade I
Soltu.DM.02G014590.1	label	rgb(230, 145, 56)	normal	1	Clade I
Soltu.DM.03G000980.1	label	rgb(230, 145, 56)	normal	1	Clade I
Dioal.17G082400.1.p	label	rgb(230, 145, 56)	normal	1	Clade I
Dioal.05G126000.1.p	label	rgb(230, 145, 56)	normal	1	Clade I
XP_010926192.1	label	rgb(230, 145, 56)	normal	1	Clade I
XP_008779964.1	label	rgb(230, 145, 56)	normal	1	Clade I
XP_008784373.1	label	rgb(230, 145, 56)	normal	1	Clade I
AZ04G0088790.1	label	rgb(230, 145, 56)	normal	1	Clade I
XP_010916112.1	label	rgb(230, 145, 56)	normal	1	Clade I
GSMUA_Achr1P25290_001	label	rgb(230, 145, 56)	normal	1	Clade I
GSMUA_Achr1P12680_001	label	rgb(230, 145, 56)	normal	1	Clade I
XP_008792820.1	label	rgb(230, 145, 56)	normal	1	Clade I
AZ03G0058290.1	label	rgb(230, 145, 56)	normal	1	Clade I
XP_010922652.1	label	rgb(230, 145, 56)	normal	1	Clade I
XP_017702522.1	label	rgb(230, 145, 56)	normal	1	Clade I
MD10G1269300|MD05G1293200	label	rgb(230, 145, 56)	normal	1	Clade I
DCAR_104217.mRNA|Soltu.DM.03G000980.1	label	rgb(230, 145, 56)	normal	1	Clade I
AZ03G0058290.1|XP_008792820.1	label	rgb(230, 145, 56)	normal	1	Clade I
AZ04G0088790.1|XP_008779964.1	label	rgb(230, 145, 56)	normal	1	Clade I
MD03G1250600|MD11G1270800	label	rgb(230, 145, 56)	normal	1	Clade I
AZ01G0020530.1|AZ08G0168560.1	label	rgb(230, 145, 56)	normal	1	Clade I
Bradi2g47540.1.p|LOC_Os01g50460.1	label	rgb(230, 145, 56)	normal	1	Clade I
AT3G14770.1|Soltu.DM.07G023250.1	label	rgb(230, 145, 56)	normal	1	Clade I
orange1.1g022823m|orange1.1g027013m	label	rgb(230, 145, 56)	normal	1	Clade I
AZ03G0058290.1|Dioal.05G126000.1.p	label	rgb(230, 145, 56)	normal	1	Clade I
AZ01G0020530.1|LOC_Os01g40960.1	label	rgb(230, 145, 56)	normal	1	Clade I
orange1.1g022823m|orange1.1g030148m	label	rgb(230, 145, 56)	normal	1	Clade I
Soltu.DM.02G014590.1|Soltu.DM.03G000980.1	label	rgb(230, 145, 56)	normal	1	Clade I
AZ03G0058290.1|XP_008779964.1	label	rgb(230, 145, 56)	normal	1	Clade I
Aco004628.1|XP_010943754.1	label	rgb(255, 255, 0)	normal	1	Clade III
GSMUA_Achr1P25290_001|GSMUA_Achr1P12680_001	label	rgb(230, 145, 56)	normal	1	Clade I
orange1.1g022823m|orange1.1g026671m	label	rgb(230, 145, 56)	normal	1	Clade I
orange1.1g024546m|orange1.1g027013m	label	rgb(230, 145, 56)	normal	1	Clade I
orange1.1g022823m|VIT_219s0014g00280.1	label	rgb(230, 145, 56)	normal	1	Clade I
Bradi3g41410.1.p|LOC_Os08g42350.1	label	rgb(255, 255, 0)	normal	1	Clade III
Aco016508.1|Soltu.DM.04G025650.1	label	rgb(230, 145, 56)	normal	1	Clade I
XP_011623118.1|Soltu.DM.03G000980.1	label	rgb(230, 145, 56)	normal	1	Clade I
Aco016508.1|LOC_Os01g50460.1	label	rgb(230, 145, 56)	normal	1	Clade I
orange1.1g024546m|orange1.1g029590m	label	rgb(230, 145, 56)	normal	1	Clade I
XP_011623118.1|Dioal.05G126000.1.p	label	rgb(230, 145, 56)	normal	1	Clade I
Aco016508.1|Bradi2g20931.1.p	label	rgb(230, 145, 56)	normal	1	Clade I
XP_011623118.1|MD05G1293200	label	rgb(230, 145, 56)	normal	1	Clade I
Bradi4g34780.1.p|LOC_Os08g42350.1	label	rgb(255, 255, 0)	normal	1	Clade III
AZ01G0014460.1|XP_010943754.1	label	rgb(255, 255, 0)	normal	1	Clade III
orange1.1g022823m|MD11G1270800	label	rgb(230, 145, 56)	normal	1	Clade I
AT3G14770.1|MD11G1270800	label	rgb(230, 145, 56)	normal	1	Clade I
Aco006346.1|Bradi2g20931.1.p	label	rgb(230, 145, 56)	normal	1	Clade I
XP_010922652.1|XP_017702522.1	label	rgb(230, 145, 56)	normal	1	Clade I
Aco004628.1|LOC_Os08g42350.1	label	rgb(255, 255, 0)	normal	1	Clade III
orange1.1g022823m|orange1.1g026653m	label	rgb(230, 145, 56)	normal	1	Clade I
Dioal.17G082400.1.p|Dioal.05G126000.1.p	label	rgb(230, 145, 56)	normal	1	Clade I
AZ04G0088790.1|XP_010916112.1	label	rgb(230, 145, 56)	normal	1	Clade I
MD10G1269100|MD05G1293100	label	rgb(230, 145, 56)	normal	1	Clade I
AZ03G0058290.1|GSMUA_Achr1P12680_001	label	rgb(230, 145, 56)	normal	1	Clade I
XP_011623118.1|LOC_Os01g50460.1	label	rgb(230, 145, 56)	normal	1	Clade I
orange1.1g024943m|orange1.1g027013m	label	rgb(230, 145, 56)	normal	1	Clade I
MD10G1269400|MD05G1293300	label	rgb(230, 145, 56)	normal	1	Clade I
AZ04G0088790.1|XP_008784373.1	label	rgb(230, 145, 56)	normal	1	Clade I
XP_011623118.1|Soltu.DM.07G023250.1	label	rgb(230, 145, 56)	normal	1	Clade I
AZ01G0014460.1|XP_010926783.1	label	rgb(255, 255, 0)	normal	1	Clade III
XP_011623118.1|LOC_Os01g36070.1	label	rgb(230, 145, 56)	normal	1	Clade I
orange1.1g024679m|orange1.1g026694m	label	rgb(230, 145, 56)	normal	1	Clade I
MD10G1269100|MD05G1293300	label	rgb(230, 145, 56)	normal	1	Clade I
AZ03G0058290.1|XP_017702522.1	label	rgb(230, 145, 56)	normal	1	Clade I
GSMUA_Achr6P09170_001|Soltu.DM.04G025650.1	label	rgb(230, 145, 56)	normal	1	Clade I
DCAR_104217.mRNA|DCAR_208951.mRNA	label	rgb(230, 145, 56)	normal	1	Clade I
Aco016508.1|LOC_Os01g40960.1	label	rgb(230, 145, 56)	normal	1	Clade I
AZ07G0157570.1|XP_010943754.1	label	rgb(255, 255, 0)	normal	1	Clade III
Bradi2g40537.1.p|LOC_Os01g36070.1	label	rgb(230, 145, 56)	normal	1	Clade I
orange1.1g024679m|Soltu.DM.03G000980.1	label	rgb(230, 145, 56)	normal	1	Clade I
orange1.1g024679m|VIT_210s0003g02190.1	label	rgb(230, 145, 56)	normal	1	Clade I
MD10G1269100|MD05G1293200	label	rgb(230, 145, 56)	normal	1	Clade I
DCAR_522439.mRNA|Soltu.DM.07G023250.1	label	rgb(230, 145, 56)	normal	1	Clade I
XP_010926192.1|XP_008779964.1	label	rgb(230, 145, 56)	normal	1	Clade I
