# Supplementary material for: Genetic Characterization of SWEET Genes in Coconut Palm
Source: Plants (Basel). 2025 Feb 23;14(5):686. doi: 10.3390/plants14050686 (PMC11901570; doi:10.3390/plants14050686)
Supplement: Supplementary file 1 [file plants-14-00686-s001.zip › Table S2 Primers used for vectors construction of CnSWEETs.xlsx]

## Sheet: Table S2
Table S2 Primers used for vector construction of CnSWEETs.
Primer name	Enzyme used	primer sequence (Enzyme sequence in red, the upstream sequence is homologous segment corresponding to the vector)	GeneID	amplicon(bp)	assay
pDR196-SWEET1A-F	EcoRI	CGGAATTCATGGAGGTGGCACACCT	AZ05G0120600	747bp	Yeast expression vector
pDR196-SWEET1A-R	XhoI	CCGCTCGAGAACCTGGTCGTTCAGGGA
pDR196-SWEET2A-F	EcoRI	CGGAATTCATGATTCCTCCGGTCTCC	AZ01G0020530	708bp	Yeast expression vector
pDR196-SWEET2A-R	SalI	ACGCGTCGACTCCATGTGACACTAGCAGTGG
pDR196-SWEET2C-F	EcoRI	CGGAATTCATGATTCCTCCGGTTTCAC	AZ04G0088790	708bp	Yeast expression vector
pDR196-SWEET2C-R	XhoI	CCGCTCGAGTCGACATGGCGCTAGCAG
pDR196-SWEET15-F	PstI	AAAACTGCAGATGGCTGGCTTATCATTGG	AZ12G0222260	894bp	Yeast expression vector
pDR196-SWEET15-R	SalI	ACGCGTCGACAACCTCAAGCTGCTTCATCTC
pDR196-SWEET16-F	PstI	AAAACTGCAGATGGCAGTAGACCAAAGCTT	AZ06G0136360	861bp	Yeast expression vector
pDR196-SWEET16-R	SalI	ACGCGTCGACACTCCCCAAACGTTCATTT
pGFP-SWEET1A-F	SalI	CACTGTTGATACATATGCCCGTCGACATGGAGGTGGCACACCT	AZ05G0120600	747bp	Subcellular location
pGFP-SWEET1A-R	KpnI	CCCTTGCTCACCATGGATCCGGTACCAACCTGGTCGTTCAGGGA
pGFP-SWEET2A-F	SalI	CACTGTTGATACATATGCCCGTCGACATGATTCCTCCGGTCTCC	AZ01G0020530	708bp	Subcellular location
pGFP-SWEET2A-R	KpnI	CCCTTGCTCACCATGGATCCGGTACCTCCATGTGACACTAGCAGTGG
pGFP-SWEET2C-F	SalI	CACTGTTGATACATATGCCCGTCGACATGATTCCTCCGGTTTCAC	AZ04G0088790	708bp	Subcellular location
pGFP-SWEET2C-R	KpnI	CCCTTGCTCACCATGGATCCGGTACCTCGACATGGCGCTAGCAG
pGFP-SWEET15-F	SalI	CACTGTTGATACATATGCCCGTCGACATGGCTGGCTTATCATTGG	AZ12G0222260	894bp	Subcellular location
pGFP-SWEET15-R	KpnI	CCCTTGCTCACCATGGATCCGGTACCAACCTCAAGCTGCTTCATCTC
pGFP-SWEET16-F	SalI	CACTGTTGATACATATGCCCGTCGACATGGCAGTAGACCAAAGCTT	AZ06G0136360	861bp	Subcellular location
pGFP-SWEET16-R	KpnI	CCCTTGCTCACCATGGATCCGGTACCACTCCCCAAACGTTCATTT
pGUS-SWEET1A-1.5kF	SalI	ACCCGGGGATCCTCTAGAGTCGACCATCAATGTGTTAACATCGATAG	AZ05G0120600	1543bp	Truncated Promoter expression vector
pGUS-SWEET1A-R	BglII	AAAACTAGAAATTTACCCTCAGATCTACCATGTTATCCACCCTCAAGAACC
pGUS-SWEET1A-1.0kF	SalI	ACCCGGGGATCCTCTAGAGTCGACGTATGGAGCTAGCCCTGTTG	AZ05G0120600	1001bp	Truncated Promoter expression vector
pGUS-SWEET1A-R	BglII	AAAACTAGAAATTTACCCTCAGATCTACCATGTTATCCACCCTCAAGAACC
pGUS-SWEET1A-0.6kF	SalI	ACCCGGGGATCCTCTAGAGTCGACAAAGATCGGAGGTATAGATTTC	AZ05G0120600	603bp	Truncated Promoter expression vector
pGUS-SWEET1A-R	BglII	AAAACTAGAAATTTACCCTCAGATCTACCATGTTATCCACCCTCAAGAACC
pGUS-SWEET15-1.5kF	HindIII	GTCGACCTGCAGGCATGCAAGCTTGCAATGATAGGGTTATTCAAG	AZ12G0222260	1558bp	Truncated Promoter expression vector
pGUS-SWEET15-R	BglII	AAAACTAGAAATTTACCCTCAGATCTACCATTGCGTCTCTTTGAAGGATA
pGUS-SWEET15-1.3kF	HindIII	GTCGACCTGCAGGCATGCAAGCTTCTTTCAGATTCAACAACCCAA	AZ12G0222260	1336bp	Truncated Promoter expression vector
pGUS-SWEET15-R	BglII	AAAACTAGAAATTTACCCTCAGATCTACCATTTGAGAGGGTGTACAAGACCCT
pGUS-SWEET15-0.9kF	HindIII	GTCGACCTGCAGGCATGCAAGCTTCCCCTCAAAATTCAGGTTC	AZ12G0222260	931bp	Truncated Promoter expression vector
pGUS-SWEET15-R	BglII	AAAACTAGAAATTTACCCTCAGATCTACCATTTGAGAGGGTGTACAAGACCCT
pGUS-SWEET15-0.7kF	HindIII	GTCGACCTGCAGGCATGCAAGCTTTTGTTTGGCTGTGATTGCG	AZ12G0222260	739bp	Truncated Promoter expression vector
pGUS-SWEET15-R	BglII	AAAACTAGAAATTTACCCTCAGATCTACCATTTGAGAGGGTGTACAAGACCCT
pGUS-SWEET15-0.5kF	HindIII	GTCGACCTGCAGGCATGCAAGCTTATTGGGAGAAGCAAAGTAGTG	AZ12G0222260	462bp	Truncated Promoter expression vector
pGUS-SWEET15-R	BglII	AAAACTAGAAATTTACCCTCAGATCTACCATTTGAGAGGGTGTACAAGACCCT
